# Supplementary material for: Chlorido[2-(diphenyl­phos­phino)­aceto­phenone]gold(I)
Source: Acta Crystallogr Sect E Struct Rep Online. 2007 Dec 18;64(Pt 1):m196. doi: 10.1107/S1600536807066299 (PMC2915127; doi:10.1107/S1600536807066299)
Supplement: Supplementary file 1 [file e-64-0m196-sup1.cif]

##############################################################################
###                                                                        ###
###        Electronic paper (Acta Crystallographica Section E)             ###
###                                                                        ###
##############################################################################
#                                                                            #
# This CIF contains the data in a paper accepted for publication in Acta     #
# Crystallographica Section E. It conforms to the requirements of Notes      #
# for Authors for Section E, and has been peer reviewed under the auspices   #
# of the IUCr Commission on Journals.                                        #
#                                                                            #
# Full details of the Crystallographic Information File format               #
# are given in the paper "The Crystallographic Information File (CIF):       #
# a New Standard Archive File for Crystallography" by S. R. Hall, F. H.      #
# Allen and I. D. Brown [Acta Cryst. (1991), A47, 655-685].                  #
#                                                                            #
# The current version of the core CIF dictionary is obtainable from          #
# ftp://ftp.iucr.org/pub/cif_core.dic. The current version number is 2.1.    #
#                                                                            #
# Software is freely available for graphical display of the structure(s) in  #
# this CIF.  For information consult the CIF home page http://www.iucr.org/  #
# cif/home.html                                                              #
#                                                                            #
##############################################################################
                                             
data_global
_audit_creation_method     'PLATON <TABLE ACC> option'
_journal_date_recd_electronic     2007-12-07
_journal_date_accepted     2007-12-10
_journal_name_full     'Acta Crystallographica, Section E'
_journal_year     2008
_journal_volume     64
_journal_issue      1
_journal_page_first     m196
_journal_page_last     m196
_journal_paper_category     QM
_journal_coeditor_code     ZL2093
_publ_contact_author_name     'Uwe Monkowius'
_publ_contact_author_address
;
Johannes Kepler Universitat Linz
Institut fur Anorganische Chemie
Altenbergerstrasse 69
4040 Linz
Austria
;
_publ_contact_author_email     uwe.monkowius@jku.at
_publ_contact_author_fax     +43-732-2468-9681
_publ_contact_author_phone     +43-732-2468-8814
_publ_section_title
;
Chlorido[2-(diphenylphosphino)acetophenone]gold(I)
;
loop_
    _publ_author_name
    _publ_author_address
    'Uwe Monkowius'
;
Johannes Kepler Universit\"at Linz
Institut f\"ur Anorganische Chemie
Altenbergerstrasse 69
4040 Linz
Austria
;
    'Manfred Zabel'
;
Universit\"at Regensburg
Zentrale Analytik, R\"ontgenstrukturanalyse
Universit\"atsstrasse 31
93053 Regensburg
Germany
;
data_I
_chemical_name_systematic
;
Chlorido[2-(diphenylphosphino)acetophenone]gold(I)
;
_chemical_name_common     ?
_chemical_formula_moiety     'C20 H17 Au Cl O P'
_chemical_formula_sum     'C20 H17 Au Cl O P'
_chemical_formula_structural     ?
_chemical_formula_iupac     '[Au Cl (C20 H17 O P)]'
_chemical_formula_weight     536.73
_chemical_melting_point     ?
_symmetry_cell_setting     monoclinic
_symmetry_space_group_name_H-M     'P 21/c'
_symmetry_space_group_name_Hall     '-P 2ybc'
loop_
    _symmetry_equiv_pos_site_id
    _symmetry_equiv_pos_as_xyz
    1 x,y,z
    2 -x,1/2+y,1/2-z
    3 -x,-y,-z
    4 x,1/2-y,1/2+z
_cell_length_a     11.3665(8)
_cell_length_b     9.3110(9)
_cell_length_c     18.7813(14)
_cell_angle_alpha     90
_cell_angle_beta     103.945(8)
_cell_angle_gamma     90
_cell_volume     1929.1(3)
_cell_formula_units_Z     4
_cell_measurement_reflns_used     8000
_cell_measurement_theta_min     2.23
_cell_measurement_theta_max     26.84
_cell_measurement_temperature     297
_cell_special_details
;
Cell parameters were determined by indexing 8000 reflections with
I/sigma limit 6.0.
;
_exptl_crystal_description     rod
_exptl_crystal_colour     colourless
_exptl_crystal_size_max     0.420
_exptl_crystal_size_mid     0.120
_exptl_crystal_size_min     0.040
_exptl_crystal_size_rad     ?
_exptl_crystal_density_diffrn     1.848
_exptl_crystal_density_meas     ?
_exptl_crystal_density_method     'not measured'
_exptl_crystal_F_000     1024
loop_
    _exptl_crystal_face_index_k
    _exptl_crystal_face_index_l
    _exptl_crystal_face_perp_dist
    -2 -3 0.2442
    5 -8 0.1263
    -1 -6 0.1580
    5 2 0.3784
    1 -9 0.0558
    0 5 0.5160
    0 -1 0.1714
    3 -2 0.2186
    -5 2 0.4058
    1 9 0.3407
    -9 -7 0.2895
_exptl_absorpt_coefficient_mu     7.851
_exptl_absorpt_correction_type     analytical
_exptl_absorpt_process_details     '(X-SHAPE and X-RED; Stoe, 1998)'
_exptl_absorpt_correction_T_min     0.0288
_exptl_absorpt_correction_T_max     0.0989
_exptl_special_details
;
Data were collected applying an imaging plate system (STOE) with the
following  measurement parameters:
         Detector distance [mm]                                  65
         Phi movement mode                              Oscillation
         Phi incr. [degrees]                                    1.0
         Number of exposures                                    260
         Irradiation / exposure [min]                          5.00
For a detailed description of the method see: Sheldrick, G.M., Paulus, E.
Vertesy, L. & Hahn, F. (1995) Acta Cryst. B51, 89-98.
;
_diffrn_ambient_temperature     297.0(10)
_diffrn_radiation_type     'Mo K\a'
_diffrn_radiation_wavelength     0.71073
_diffrn_radiation_source     'fine-focus sealed tube'
_diffrn_radiation_monochromator     'graphite'
_diffrn_measurement_device_type     'Stoe IPDS diffractometer'
_diffrn_measurement_method     rotation
_diffrn_detector_area_resol_mean     ?
_diffrn_reflns_number     21230
_diffrn_reflns_av_R_equivalents     0.0779
_diffrn_reflns_av_sigmaI/netI     0.0455
_diffrn_reflns_theta_min     2.23
_diffrn_reflns_theta_max     26.84
_diffrn_reflns_theta_full     26.84
_diffrn_measured_fraction_theta_max     0.976
_diffrn_measured_fraction_theta_full     0.976
_diffrn_reflns_limit_h_min     -14
_diffrn_reflns_limit_h_max     14
_diffrn_reflns_limit_k_min     -11
_diffrn_reflns_limit_k_max     11
_diffrn_reflns_limit_l_min     -23
_diffrn_reflns_limit_l_max     23
_diffrn_reflns_reduction_process
;
;
_diffrn_standards_number     0
_diffrn_standards_interval_count     0
_diffrn_standards_interval_time     0
_diffrn_standards_decay_%     0
loop_
    _diffrn_standard_refln_index_h
    _diffrn_standard_refln_index_k
    _diffrn_standard_refln_index_l
    ? ? ?
_refine_special_details
;
 Refinement of F^2^ against ALL reflections.  The weighted R-factor wR and
 goodness of fit S are based on F^2^, conventional R-factors R are based
 on F, with F set to zero for negative F^2^. The threshold expression of
 F^2^ > 2sigma(F^2^) is used only for calculating R-factors(gt) etc. and is
 not relevant to the choice of reflections for refinement.  R-factors based
 on F^2^ are statistically about twice as large as those based on F, and R-
 factors based on ALL data will be even larger.
;
_reflns_number_total     4045
_reflns_number_gt     3224
_reflns_threshold_expression     I>2\s(I)
_refine_ls_structure_factor_coef     Fsqd
_refine_ls_matrix_type     full
_refine_ls_R_factor_all     0.0500
_refine_ls_R_factor_gt     0.0416
_refine_ls_wR_factor_gt     0.1021
_refine_ls_wR_factor_ref     0.1061
_refine_ls_goodness_of_fit_ref     0.961
_refine_ls_restrained_S_all     0.961
_refine_ls_number_reflns     4045
_refine_ls_number_parameters     217
_refine_ls_number_restraints     0
_refine_ls_number_constraints     ?
_refine_ls_hydrogen_treatment     constr
_refine_ls_weighting_scheme     calc
_refine_ls_weighting_details
               'calc w = 1/[\s^2^(Fo^2^)+(0.0744P)^2^] where P=(Fo^2^+2Fc^2^)/3'
_atom_sites_solution_hydrogens     geom
_atom_sites_solution_primary     direct
_atom_sites_solution_secondary     difmap
_refine_ls_shift/su_max     0.001
_refine_ls_shift/su_mean     0.000
_refine_diff_density_max     2.238
_refine_diff_density_min     -0.845
_refine_ls_extinction_method     none
_refine_ls_abs_structure_details     ?
_refine_ls_abs_structure_Flack     .
loop_
    _atom_type_symbol
    _atom_type_description
    _atom_type_scat_dispersion_real
    _atom_type_scat_dispersion_imag
    _atom_type_scat_source
    P P 0.1023 0.0942 'International Tables Vol C Tables 4.2.6.8 and 6.1.1.4'
    O O 0.0106 0.0060 'International Tables Vol C Tables 4.2.6.8 and 6.1.1.4'
    Cl Cl 0.1484 0.1585 'International Tables Vol C Tables 4.2.6.8 and 6.1.1.4'
    Au Au -2.0133 8.8022 'International Tables Vol C Tables 4.2.6.8 and 6.1.1.4'
    H H 0.0000 0.0000 'International Tables Vol C Tables 4.2.6.8 and 6.1.1.4'
    C C 0.0033 0.0016 'International Tables Vol C Tables 4.2.6.8 and 6.1.1.4'
_computing_data_collection     'IPDS Software (Stoe, 1998)'
_computing_cell_refinement     'IPDS Software (Stoe, 1998)'
_computing_data_reduction     'IPDS Software (Stoe, 1998)'
_computing_structure_solution     'SIR97 (Altomare et al., 1999)'
_computing_structure_refinement     'SHELXL97 (Sheldrick, 1997)'
_computing_molecular_graphics     'PLATON (Spek, 2003)'
_computing_publication_material     'PLATON (Spek, 2003)'
loop_
    _atom_site_type_symbol
    _atom_site_label
    _atom_site_fract_x
    _atom_site_fract_y
    _atom_site_fract_z
    _atom_site_U_iso_or_equiv
    _atom_site_thermal_displace_type
    _atom_site_calc_flag
    _atom_site_refinement_flags
    _atom_site_occupancy
    Au Au1 0.83069(2) 0.15157(2) 0.392350(10)
                                            0.05490(10)
                                                      Uani . . 1.000
    Cl Cl1 0.96075(16) 0.00052(19) 0.35351(11) 0.0735(6) Uani . . 1.000
    P P1 0.70126(14) 0.29885(16) 0.42840(8) 0.0509(4) Uani . . 1.000
    O O1 0.7785(5) 0.4367(5) 0.3125(3) 0.0733(17) Uani . . 1.000
    C C1 0.6561(6) 0.2224(6) 0.5065(3) 0.0562(17) Uani . . 1.000
    C C2 0.7470(8) 0.1689(8) 0.5639(5) 0.078(3) Uani . . 1.000
    C C3 0.7186(10) 0.1166(10) 0.6266(5) 0.093(3) Uani . . 1.000
    C C4 0.6024(10) 0.1173(9) 0.6333(5) 0.083(3) Uani . . 1.000
    C C5 0.5085(8) 0.1650(7) 0.5755(5) 0.077(3) Uani . . 1.000
    C C6 0.5369(6) 0.2179(7) 0.5125(4) 0.065(2) Uani . . 1.000
    C C7 0.5599(6) 0.3296(5) 0.3609(3) 0.0543(17) Uani . . 1.000
    C C8 0.5156(7) 0.2220(7) 0.3111(4) 0.071(2) Uani . . 1.000
    C C9 0.4060(8) 0.2378(9) 0.2603(5) 0.091(3) Uani . . 1.000
    C C10 0.3411(7) 0.3604(8) 0.2587(5) 0.078(3) Uani . . 1.000
    C C11 0.3850(7) 0.4692(8) 0.3066(4) 0.078(3) Uani . . 1.000
    C C12 0.4945(6) 0.4552(7) 0.3587(4) 0.068(2) Uani . . 1.000
    C C13 0.7607(5) 0.4768(6) 0.4609(3) 0.0554(17) Uani . . 1.000
    C C14 0.7386(6) 0.5287(8) 0.5259(4) 0.067(2) Uani . . 1.000
    C C15 0.7808(8) 0.6639(7) 0.5525(5) 0.078(3) Uani . . 1.000
    C C16 0.8470(7) 0.7445(9) 0.5154(5) 0.085(3) Uani . . 1.000
    C C17 0.8714(7) 0.6944(8) 0.4532(5) 0.077(3) Uani . . 1.000
    C C18 0.8290(5) 0.5625(7) 0.4224(4) 0.0603(19) Uani . . 1.000
    C C19 0.8492(6) 0.5158(8) 0.3518(4) 0.069(2) Uani . . 1.000
    C C20 0.9575(9) 0.5755(13) 0.3279(6) 0.107(4) Uani . . 1.000
    H H2 0.82700 0.16840 0.56000 0.0940 Uiso calc R 1.000
    H H3 0.77980 0.08050 0.66460 0.1110 Uiso calc R 1.000
    H H4 0.58500 0.08580 0.67670 0.0990 Uiso calc R 1.000
    H H5 0.42840 0.16130 0.57920 0.0930 Uiso calc R 1.000
    H H6 0.47530 0.25080 0.47390 0.0780 Uiso calc R 1.000
    H H8 0.56000 0.13790 0.31180 0.0850 Uiso calc R 1.000
    H H9 0.37690 0.16440 0.22710 0.1090 Uiso calc R 1.000
    H H10 0.26680 0.37040 0.22500 0.0940 Uiso calc R 1.000
    H H11 0.34100 0.55390 0.30430 0.0930 Uiso calc R 1.000
    H H12 0.52320 0.52930 0.39150 0.0810 Uiso calc R 1.000
    H H14 0.69530 0.47280 0.55180 0.0800 Uiso calc R 1.000
    H H15 0.76390 0.69900 0.59530 0.0930 Uiso calc R 1.000
    H H16 0.87530 0.83450 0.53310 0.1010 Uiso calc R 1.000
    H H17 0.91860 0.75030 0.42980 0.0930 Uiso calc R 1.000
    H H20A 1.03060 0.54920 0.36300 0.1280 Uiso calc R 1.000
    H H20B 0.95140 0.67820 0.32470 0.1280 Uiso calc R 1.000
    H H20C 0.95910 0.53680 0.28070 0.1280 Uiso calc R 1.000
loop_
    _atom_site_aniso_label
    _atom_site_aniso_U_11
    _atom_site_aniso_U_22
    _atom_site_aniso_U_33
    _atom_site_aniso_U_12
    _atom_site_aniso_U_13
    _atom_site_aniso_U_23
    Au1 0.0536(2) 0.0529(2) 0.0568(2) 0.00330(10)
                                                0.01040(10)
                                                          -0.00450(10)
    Cl1 0.0653(9) 0.0705(9) 0.0882(12) 0.0053(7) 0.0251(9) -0.0151(8)
    P1 0.0534(8) 0.0480(7) 0.0485(7) 0.0022(6) 0.0068(6) -0.0027(6)
    O1 0.081(3) 0.081(3) 0.059(3) -0.008(3) 0.019(2) -0.005(2)
    C1 0.062(3) 0.051(3) 0.056(3) 0.005(3) 0.015(3) 0.002(2)
    C2 0.071(5) 0.096(5) 0.065(4) 0.014(4) 0.014(4) 0.018(4)
    C3 0.103(7) 0.104(6) 0.072(5) 0.026(5) 0.022(5) 0.035(4)
    C4 0.104(7) 0.078(4) 0.073(5) 0.005(4) 0.034(5) 0.020(4)
    C5 0.075(5) 0.074(4) 0.089(5) -0.001(3) 0.033(4) 0.008(4)
    C6 0.067(4) 0.062(3) 0.066(4) 0.007(3) 0.017(3) 0.008(3)
    C7 0.062(3) 0.047(3) 0.052(3) 0.001(2) 0.010(3) 0.003(2)
    C8 0.077(4) 0.052(3) 0.075(4) -0.001(3) 0.001(3) -0.008(3)
    C9 0.089(5) 0.072(4) 0.089(5) -0.013(4) -0.021(4) -0.007(4)
    C10 0.062(4) 0.090(5) 0.072(5) -0.006(3) -0.004(4) 0.017(4)
    C11 0.075(4) 0.074(4) 0.080(5) 0.029(4) 0.012(4) 0.019(4)
    C12 0.072(4) 0.059(3) 0.066(4) 0.012(3) 0.005(3) -0.002(3)
    C13 0.056(3) 0.051(3) 0.053(3) -0.001(2) 0.001(3) -0.004(2)
    C14 0.068(4) 0.069(4) 0.062(4) -0.004(3) 0.012(3) -0.013(3)
    C15 0.078(5) 0.074(4) 0.076(5) -0.008(4) 0.009(4) -0.028(3)
    C16 0.082(5) 0.066(4) 0.097(6) -0.011(4) 0.004(4) -0.025(4)
    C17 0.062(4) 0.065(4) 0.102(6) -0.012(3) 0.014(4) -0.012(4)
    C18 0.043(3) 0.063(3) 0.071(4) -0.005(3) 0.006(3) 0.000(3)
    C19 0.064(4) 0.071(4) 0.068(4) 0.003(3) 0.010(3) 0.009(3)
    C20 0.099(7) 0.134(9) 0.101(7) -0.026(6) 0.050(6) -0.014(6)
_geom_special_details
;
 Bond distances, angles etc. have been calculated using the
 rounded fractional coordinates. All su's are estimated
 from the variances of the (full) variance-covariance matrix.
 The cell esds are taken into account in the estimation of
 distances, angles and torsion angles
;
loop_
    _geom_bond_atom_site_label_1
    _geom_bond_atom_site_label_2
    _geom_bond_site_symmetry_1
    _geom_bond_site_symmetry_2
    _geom_bond_distance
    _geom_bond_publ_flag
    Au1 Cl1 . . 2.2838(19) no
    Au1 P1 . . 2.2323(16) no
    P1 C1 . . 1.812(6) no
    P1 C7 . . 1.814(6) no
    P1 C13 . . 1.837(6) no
    O1 C19 . . 1.203(9) no
    C1 C2 . . 1.393(11) no
    C1 C6 . . 1.387(10) no
    C2 C3 . . 1.383(13) no
    C3 C4 . . 1.357(16) no
    C4 C5 . . 1.399(13) no
    C5 C6 . . 1.390(11) no
    C7 C8 . . 1.380(9) no
    C7 C12 . . 1.381(9) no
    C8 C9 . . 1.382(12) no
    C9 C10 . . 1.356(12) no
    C10 C11 . . 1.367(11) no
    C11 C12 . . 1.392(11) no
    C13 C14 . . 1.391(9) no
    C13 C18 . . 1.426(9) no
    C14 C15 . . 1.396(10) no
    C15 C16 . . 1.367(12) no
    C16 C17 . . 1.347(13) no
    C17 C18 . . 1.393(10) no
    C18 C19 . . 1.465(10) no
    C19 C20 . . 1.514(13) no
    C2 H2 . . 0.9300 no
    C3 H3 . . 0.9300 no
    C4 H4 . . 0.9300 no
    C5 H5 . . 0.9300 no
    C6 H6 . . 0.9300 no
    C8 H8 . . 0.9300 no
    C9 H9 . . 0.9300 no
    C10 H10 . . 0.9300 no
    C11 H11 . . 0.9300 no
    C12 H12 . . 0.9300 no
    C14 H14 . . 0.9300 no
    C15 H15 . . 0.9300 no
    C16 H16 . . 0.9300 no
    C17 H17 . . 0.9300 no
    C20 H20A . . 0.9600 no
    C20 H20B . . 0.9600 no
    C20 H20C . . 0.9600 no
loop_
    _geom_contact_atom_site_label_1
    _geom_contact_atom_site_label_2
    _geom_contact_distance
    _geom_contact_site_symmetry_1
    _geom_contact_site_symmetry_2
    _geom_contact_publ_flag
    Au1 O1 3.037(5) . . no
    Au1 C19 3.493(7) . . no
    Au1 C16 3.782(8) . 3_766 no
    Au1 C10 4.067(8) . 2_645 no
    Au1 C17 4.148(9) . 3_766 no
    Au1 H2 3.1600 . . no
    Au1 H10 3.4300 . 2_645 no
    Au1 H8 3.0900 . . no
    Au1 H16 3.3000 . 3_766 no
    Cl1 H17 2.8400 . 1_545 no
    Cl1 H20B 3.0500 . 1_545 no
    Cl1 H10 2.9100 . 2_645 no
    Cl1 H20C 2.9000 . 2_745 no
    Cl1 H2 3.0100 . 3_756 no
    Cl1 H3 3.1400 . 3_756 no
    Cl1 H16 2.9100 . 3_766 no
    P1 O1 2.842(6) . . no
    O1 Au1 3.037(5) . . no
    O1 P1 2.842(6) . . no
    O1 C7 3.014(9) . . no
    O1 H9 2.7400 . 2_655 no
    O1 H3 2.7900 . 4_554 no
    C2 C14 3.422(11) . . no
    C6 C12 3.576(10) . . no
    C7 O1 3.014(9) . . no
    C8 C11 3.593(10) . 2_645 no
    C10 Au1 4.067(8) . 2_655 no
    C11 C8 3.593(10) . 2_655 no
    C12 C6 3.576(10) . . no
    C14 C2 3.422(11) . . no
    C16 Au1 3.782(8) . 3_766 no
    C17 Au1 4.148(9) . 3_766 no
    C19 Au1 3.493(7) . . no
    C1 H14 2.4900 . . no
    C2 H14 2.8900 . . no
    C5 H12 2.9500 . 3_666 no
    C6 H14 2.9600 . . no
    C7 H6 2.6400 . . no
    C11 H14 3.0600 . 3_666 no
    C11 H8 2.9100 . 2_655 no
    C12 H6 2.9300 . . no
    C13 H12 2.7400 . . no
    C14 H20A 3.0200 . 3_766 no
    C14 H12 3.0600 . . no
    C15 H20A 3.0700 . 3_766 no
    C15 H6 2.9400 . 3_666 no
    C17 H20B 2.7800 . . no
    C17 H20A 3.0700 . . no
    C19 H9 2.9800 . 2_655 no
    C20 H17 2.6300 . . no
    H2 Au1 3.1600 . . no
    H2 Cl1 3.0100 . 3_756 no
    H3 Cl1 3.1400 . 3_756 no
    H3 O1 2.7900 . 4_555 no
    H6 C7 2.6400 . . no
    H6 C12 2.9300 . . no
    H6 C15 2.9400 . 3_666 no
    H8 Au1 3.0900 . . no
    H8 C11 2.9100 . 2_645 no
    H9 O1 2.7400 . 2_645 no
    H9 C19 2.9800 . 2_645 no
    H10 Au1 3.4300 . 2_655 no
    H10 Cl1 2.9100 . 2_655 no
    H12 C13 2.7400 . . no
    H12 C14 3.0600 . . no
    H12 C5 2.9500 . 3_666 no
    H14 C1 2.4900 . . no
    H14 C2 2.8900 . . no
    H14 C6 2.9600 . . no
    H14 C11 3.0600 . 3_666 no
    H16 Au1 3.3000 . 3_766 no
    H16 Cl1 2.9100 . 3_766 no
    H17 Cl1 2.8400 . 1_565 no
    H17 C20 2.6300 . . no
    H17 H20B 2.2000 . . no
    H20A C17 3.0700 . . no
    H20A C14 3.0200 . 3_766 no
    H20A C15 3.0700 . 3_766 no
    H20B Cl1 3.0500 . 1_565 no
    H20B C17 2.7800 . . no
    H20B H17 2.2000 . . no
    H20C Cl1 2.9000 . 2_755 no
loop_
    _geom_angle_atom_site_label_1
    _geom_angle_atom_site_label_2
    _geom_angle_atom_site_label_3
    _geom_angle_site_symmetry_1
    _geom_angle_site_symmetry_2
    _geom_angle_site_symmetry_3
    _geom_angle
    _geom_angle_publ_flag
    Cl1 Au1 P1 . . . 178.99(6) no
    Au1 P1 C1 . . . 109.9(2) no
    Au1 P1 C7 . . . 115.00(19) no
    Au1 P1 C13 . . . 116.0(2) no
    C1 P1 C7 . . . 104.6(3) no
    C1 P1 C13 . . . 103.8(3) no
    C7 P1 C13 . . . 106.4(2) no
    P1 C1 C2 . . . 117.7(6) no
    P1 C1 C6 . . . 123.4(5) no
    C2 C1 C6 . . . 118.9(6) no
    C1 C2 C3 . . . 120.2(9) no
    C2 C3 C4 . . . 120.6(9) no
    C3 C4 C5 . . . 120.5(9) no
    C4 C5 C6 . . . 118.9(8) no
    C1 C6 C5 . . . 120.8(7) no
    P1 C7 C8 . . . 118.4(5) no
    P1 C7 C12 . . . 122.3(4) no
    C8 C7 C12 . . . 119.3(6) no
    C7 C8 C9 . . . 120.8(7) no
    C8 C9 C10 . . . 120.0(8) no
    C9 C10 C11 . . . 119.9(8) no
    C10 C11 C12 . . . 121.1(7) no
    C7 C12 C11 . . . 119.0(6) no
    P1 C13 C14 . . . 118.4(5) no
    P1 C13 C18 . . . 122.5(4) no
    C14 C13 C18 . . . 119.1(6) no
    C13 C14 C15 . . . 120.6(7) no
    C14 C15 C16 . . . 119.8(8) no
    C15 C16 C17 . . . 120.4(8) no
    C16 C17 C18 . . . 122.8(8) no
    C13 C18 C17 . . . 117.3(6) no
    C13 C18 C19 . . . 121.1(6) no
    C17 C18 C19 . . . 121.6(6) no
    O1 C19 C18 . . . 120.7(6) no
    O1 C19 C20 . . . 120.9(7) no
    C18 C19 C20 . . . 118.4(7) no
    C1 C2 H2 . . . 120.00 no
    C3 C2 H2 . . . 120.00 no
    C2 C3 H3 . . . 120.00 no
    C4 C3 H3 . . . 120.00 no
    C3 C4 H4 . . . 120.00 no
    C5 C4 H4 . . . 120.00 no
    C4 C5 H5 . . . 121.00 no
    C6 C5 H5 . . . 121.00 no
    C1 C6 H6 . . . 120.00 no
    C5 C6 H6 . . . 120.00 no
    C7 C8 H8 . . . 120.00 no
    C9 C8 H8 . . . 120.00 no
    C8 C9 H9 . . . 120.00 no
    C10 C9 H9 . . . 120.00 no
    C9 C10 H10 . . . 120.00 no
    C11 C10 H10 . . . 120.00 no
    C10 C11 H11 . . . 119.00 no
    C12 C11 H11 . . . 119.00 no
    C7 C12 H12 . . . 121.00 no
    C11 C12 H12 . . . 121.00 no
    C13 C14 H14 . . . 120.00 no
    C15 C14 H14 . . . 120.00 no
    C14 C15 H15 . . . 120.00 no
    C16 C15 H15 . . . 120.00 no
    C15 C16 H16 . . . 120.00 no
    C17 C16 H16 . . . 120.00 no
    C16 C17 H17 . . . 119.00 no
    C18 C17 H17 . . . 119.00 no
    C19 C20 H20A . . . 110.00 no
    C19 C20 H20B . . . 109.00 no
    C19 C20 H20C . . . 109.00 no
    H20A C20 H20B . . . 110.00 no
    H20A C20 H20C . . . 109.00 no
    H20B C20 H20C . . . 109.00 no
loop_
    _geom_torsion_atom_site_label_1
    _geom_torsion_atom_site_label_2
    _geom_torsion_atom_site_label_3
    _geom_torsion_atom_site_label_4
    _geom_torsion_site_symmetry_1
    _geom_torsion_site_symmetry_2
    _geom_torsion_site_symmetry_3
    _geom_torsion_site_symmetry_4
    _geom_torsion
    _geom_torsion_publ_flag
    Au1 P1 C1 C2 . . . . 47.5(5) no
    C7 P1 C1 C2 . . . . 171.4(5) no
    C13 P1 C1 C2 . . . . -77.2(6) no
    Au1 P1 C1 C6 . . . . -134.2(5) no
    C7 P1 C1 C6 . . . . -10.2(6) no
    C13 P1 C1 C6 . . . . 101.2(5) no
    Au1 P1 C13 C14 . . . . -133.4(5) no
    Au1 P1 C7 C8 . . . . 29.6(6) no
    C1 P1 C7 C8 . . . . -91.0(6) no
    C13 P1 C7 C8 . . . . 159.5(5) no
    Au1 P1 C7 C12 . . . . -151.7(5) no
    C1 P1 C7 C12 . . . . 87.7(6) no
    C13 P1 C7 C12 . . . . -21.8(6) no
    C7 P1 C13 C14 . . . . 97.3(5) no
    Au1 P1 C13 C18 . . . . 46.2(5) no
    C1 P1 C13 C14 . . . . -12.7(6) no
    C7 P1 C13 C18 . . . . -83.2(5) no
    C1 P1 C13 C18 . . . . 166.8(5) no
    C6 C1 C2 C3 . . . . -2.0(11) no
    P1 C1 C2 C3 . . . . 176.4(6) no
    C2 C1 C6 C5 . . . . 1.9(10) no
    P1 C1 C6 C5 . . . . -176.5(5) no
    C1 C2 C3 C4 . . . . -0.4(13) no
    C2 C3 C4 C5 . . . . 2.9(13) no
    C3 C4 C5 C6 . . . . -3.0(12) no
    C4 C5 C6 C1 . . . . 0.6(10) no
    P1 C7 C8 C9 . . . . 177.6(6) no
    C8 C7 C12 C11 . . . . 0.6(10) no
    C12 C7 C8 C9 . . . . -1.2(11) no
    P1 C7 C12 C11 . . . . -178.2(5) no
    C7 C8 C9 C10 . . . . 0.4(13) no
    C8 C9 C10 C11 . . . . 1.0(13) no
    C9 C10 C11 C12 . . . . -1.7(13) no
    C10 C11 C12 C7 . . . . 0.9(11) no
    P1 C13 C14 C15 . . . . -179.4(6) no
    C18 C13 C14 C15 . . . . 1.1(10) no
    P1 C13 C18 C17 . . . . -178.7(5) no
    P1 C13 C18 C19 . . . . 3.7(9) no
    C14 C13 C18 C17 . . . . 0.8(9) no
    C14 C13 C18 C19 . . . . -176.8(6) no
    C13 C14 C15 C16 . . . . -1.7(12) no
    C14 C15 C16 C17 . . . . 0.2(13) no
    C15 C16 C17 C18 . . . . 1.8(13) no
    C16 C17 C18 C13 . . . . -2.3(11) no
    C16 C17 C18 C19 . . . . 175.3(8) no
    C13 C18 C19 O1 . . . . 26.5(10) no
    C13 C18 C19 C20 . . . . -156.6(7) no
    C17 C18 C19 O1 . . . . -150.9(7) no
    C17 C18 C19 C20 . . . . 26.0(11) no
