# Supplementary material for: Chlorido[2-(diphenyl­phos­phino)­aceto­phenone]gold(I)
Source: Acta Crystallogr Sect E Struct Rep Online. 2007 Dec 18;64(Pt 1):m196. doi: 10.1107/S1600536807066299 (PMC2915127; doi:10.1107/S1600536807066299)
Supplement: Supplementary file 2 [file e-64-0m196-Isup2.hkl]

# 
# h,k,l, Fc-squared, Fo-squared, sigma(Fo-squared) and status flag 
# 
data_I
_shelx_title '                          TEST STRUCTURE L:\AXRAY\G193\G193' 
_shelx_refln_list_code          4 
_shelx_F_calc_maximum      286.43 
_exptl_crystal_F_000      1024.00 
_reflns_d_resolution_high  0.7872 
 
loop_ 
 _symmetry_equiv_pos_as_xyz 
 'x, y, z' 
 '-x, y+1/2, -z+1/2' 
 '-x, -y, -z' 
 'x, -y-1/2, z-1/2' 
 
_cell_length_a    11.3665 
_cell_length_b     9.3110 
_cell_length_c    18.7813 
_cell_angle_alpha  90.000 
_cell_angle_beta  103.945 
_cell_angle_gamma  90.000 
 
_shelx_F_squared_multiplier     1.000 
 
loop_ 
 _refln_index_h 
 _refln_index_k 
 _refln_index_l 
 _refln_F_squared_calc 
 _refln_F_squared_meas 
 _refln_F_squared_sigma 
 _refln_observed_status 
   2   0   0    30298.26    33905.10   2412.41 o 
   3   0   0    71042.96    79633.02    438.23 o 
   4   0   0      994.26      921.44     80.52 o 
   5   0   0    11018.33    11951.59    108.18 o 
   6   0   0    36061.55    39837.50   2550.91 o 
   7   0   0     4186.39     4526.54    522.99 o 
   8   0   0     5626.42     5642.91    211.78 o 
   9   0   0    14075.43    15181.22    849.58 o 
  10   0   0     1283.74     1213.40     52.21 o 
  11   0   0      666.15      783.44     48.89 o 
  12   0   0     1790.13     2196.97    174.08 o 
  13   0   0      114.11      136.16     41.94 o 
  14   0   0      450.33      597.70     79.46 o 
   2   1   0     8350.81    10930.37    355.65 o 
   3   1   0     2986.52     3548.28    126.14 o 
   4   1   0    20370.38    20201.10    903.93 o 
   5   1   0     8651.48     7030.91    895.11 o 
   6   1   0      609.62      524.51     44.34 o 
   7   1   0    16140.62    14987.38    309.58 o 
   8   1   0     5685.80     5332.59    204.41 o 
   9   1   0      419.93      412.42     35.75 o 
  10   1   0     4314.00     4586.13    234.46 o 
  11   1   0      939.07     1058.32     41.76 o 
  12   1   0       37.61       33.30     35.55 o 
  13   1   0      722.36      903.65     55.59 o 
   0   2   0     7821.51    11417.51    441.05 o 
   1   2   0     5641.46     7349.46    221.29 o 
   2   2   0     4035.58     4614.74     93.33 o 
   3   2   0    10394.21    11790.83    248.09 o 
   4   2   0     4638.76     5217.61    102.46 o 
   5   2   0      412.88      458.42     40.43 o 
   6   2   0     4304.96     4198.40    269.21 o 
   7   2   0     1616.86     1309.66    102.38 o 
   8   2   0      898.46      647.15     37.66 o 
   9   2   0      304.94      254.50     33.27 o 
  10   2   0       29.11       22.61     35.85 o 
  11   2   0      302.83      348.75     34.05 o 
  12   2   0      203.87      249.52     33.90 o 
  13   2   0       93.60      121.45     35.33 o 
   1   3   0     3288.26     3518.70     61.79 o 
   2   3   0     6200.04     6755.99     91.57 o 
   3   3   0       73.59      105.31     27.78 o 
   4   3   0     7000.41     7484.58    271.50 o 
   5   3   0     1125.82     1080.05     34.66 o 
   6   3   0      569.53      581.16     35.46 o 
   7   3   0       48.71       44.50     28.29 o 
   8   3   0      581.16      498.07     32.72 o 
   9   3   0       39.86       20.28     33.72 o 
  10   3   0      114.39       81.58     35.62 o 
  11   3   0      161.16      174.56     31.36 o 
  12   3   0       14.01       15.66     35.82 o 
  13   3   0       77.08      104.46     37.15 o 
   0   4   0     7600.71     8249.29     66.03 o 
   1   4   0     2772.90     3064.04     35.74 o 
   2   4   0    12658.26    13406.90    234.31 o 
   3   4   0    23108.13    24491.66    596.64 o 
   4   4   0     4862.22     4819.71    113.97 o 
   5   4   0     5156.93     5180.98     80.11 o 
   6   4   0     8336.62     7801.89    160.59 o 
   7   4   0      768.13      796.20     42.80 o 
   8   4   0     2270.48     2201.20    117.66 o 
   9   4   0     2381.41     1959.79    121.64 o 
  10   4   0       72.92       64.16     32.41 o 
  11   4   0     1303.61     1098.74     75.36 o 
  12   4   0     1136.71     1177.77     41.20 o 
  13   4   0       29.26       28.22     39.18 o 
   1   5   0    25485.34    28564.16    385.72 o 
   2   5   0    21446.29    23012.80    239.24 o 
   3   5   0      200.87      236.37     31.70 o 
   4   5   0    20271.59    20500.81    391.58 o 
   5   5   0    11530.43    10701.70    281.29 o 
   6   5   0       12.41       25.66     29.29 o 
   7   5   0     7543.70     7645.37    262.02 o 
   8   5   0     7364.10     7109.82    343.58 o 
   9   5   0       89.78       85.52     34.39 o 
  10   5   0     3745.42     3238.10    281.03 o 
  11   5   0     1272.84     1024.59     85.01 o 
  12   5   0       60.77       55.65     36.98 o 
   0   6   0    24265.16    23151.53    238.16 o 
   1   6   0     5394.16     5367.63     41.92 o 
   2   6   0     2874.69     2990.03     48.79 o 
   3   6   0     9307.46     9324.16     95.91 o 
   4   6   0      745.18      705.34     28.72 o 
   5   6   0     2162.94     2290.18     83.58 o 
   6   6   0     5253.43     5382.56    254.00 o 
   7   6   0     1053.10     1028.12     43.35 o 
   8   6   0     1060.13     1110.63     52.86 o 
   9   6   0     2470.84     2491.75    147.86 o 
  10   6   0      414.98      396.44     37.72 o 
  11   6   0      204.61      164.69     36.41 o 
  12   6   0      440.09      402.57     84.67 o 
   1   7   0     1806.19     1654.24     36.78 o 
   2   7   0     1009.70     1019.20     33.18 o 
   3   7   0       52.30       57.22     32.01 o 
   4   7   0      782.83      798.27     29.71 o 
   5   7   0      438.90      444.76     28.36 o 
   6   7   0       48.61       45.38     28.93 o 
   7   7   0      659.83      679.55     42.26 o 
   8   7   0      436.66      434.04     33.61 o 
   9   7   0       10.80       28.56     37.15 o 
  10   7   0      102.36      105.12     42.40 o 
  11   7   0      114.34      107.53     42.94 o 
   0   8   0      351.94      347.38     42.15 o 
   1   8   0      446.94      431.37     31.49 o 
   2   8   0       24.52       20.19     30.15 o 
   3   8   0      142.09      142.03     28.09 o 
   4   8   0       99.08       86.32     29.74 o 
   5   8   0      585.57      606.09     33.13 o 
   6   8   0      128.53      139.91     31.23 o 
   7   8   0        3.52      -10.34     31.52 o 
   8   8   0       55.21       39.29     34.43 o 
   9   8   0      116.64      161.08     39.14 o 
  10   8   0       36.12       72.58     45.81 o 
   1   9   0     1073.56      986.23     33.24 o 
   2   9   0     2685.55     2553.62     37.02 o 
   3   9   0        0.72      -30.40     32.16 o 
   4   9   0     2198.79     2223.52     61.96 o 
   5   9   0      911.98      986.80     35.15 o 
   6   9   0      139.46      197.29     33.33 o 
   7   9   0      681.62      716.19     48.13 o 
   8   9   0      244.47      276.99     35.59 o 
   9   9   0        1.80       30.03     38.59 o 
   0  10   0     1893.67     1796.22     50.61 o 
   1  10   0      399.96      383.29     33.72 o 
   2  10   0      648.45      663.66     34.85 o 
   3  10   0     3522.02     3400.23     52.47 o 
   4  10   0      507.47      483.18     34.32 o 
   5  10   0      883.98      930.32     36.86 o 
   6  10   0     1254.45     1337.38     48.03 o 
   7  10   0       45.73       45.86     36.92 o 
   1  11   0      466.37      454.42     35.08 o 
   2  11   0      987.86      955.41     38.16 o 
   3  11   0       12.33       -1.18     35.20 o 
   4  11   0      857.79      789.13     36.50 o 
   5  11   0      472.47      472.40     42.43 o 
 -14   1   1       42.40       39.66     44.93 o 
 -13   1   1      202.28      255.58     36.48 o 
 -12   1   1      596.42      720.86     35.23 o 
 -11   1   1       13.74       17.71     33.80 o 
 -10   1   1     1631.84     1826.64     54.60 o 
  -9   1   1     1948.05     2126.25     87.12 o 
  -8   1   1        0.07       -7.84     34.34 o 
  -7   1   1     6949.53     6031.06    238.99 o 
  -6   1   1    11955.70     9741.60    620.87 o 
  -5   1   1        4.35       12.55     49.13 o 
  -4   1   1     6562.41     6515.92    375.05 o 
  -3   1   1     1458.40     1666.14     68.19 o 
  -2   1   1     5363.84     7314.44    126.72 o 
  -1   1   1    13849.12    22586.91    526.75 o 
   0   1   1     4670.38     7948.33     94.31 o 
   1   1   1      428.73      541.09     44.41 o 
   2   1   1     2528.76     3069.96     67.97 o 
   3   1   1    10813.55    12421.54    524.35 o 
   4   1   1      410.72      396.75     37.37 o 
   5   1   1    11107.10     8916.28    865.62 o 
   6   1   1     2218.05     1716.88    107.37 o 
   7   1   1     1599.37     1482.91     72.76 o 
   8   1   1     5616.75     5877.14    304.71 o 
   9   1   1     2409.78     2624.15    109.42 o 
  10   1   1       88.40       98.18     28.25 o 
  11   1   1      870.58      986.80     35.90 o 
  12   1   1      124.66      164.03     33.34 o 
  13   1   1      189.94      246.01     35.99 o 
 -13   2   1      579.24      750.80     39.62 o 
 -12   2   1      408.14      498.62     36.52 o 
 -11   2   1     3863.65     4185.31    227.93 o 
 -10   2   1     1531.08     1474.55     63.43 o 
  -9   2   1     3932.77     3048.06     98.95 o 
  -8   2   1    11959.07     7981.60    467.36 o 
  -7   2   1     2843.30     2234.68    108.80 o 
  -6   2   1     6674.66     6653.64    330.89 o 
  -5   2   1    33392.58    36159.79   1860.72 o 
  -4   2   1     8377.32     9229.69    343.29 o 
  -3   2   1    22254.84    24830.22    602.89 o 
  -2   2   1    46304.71    58336.15   2801.64 o 
  -1   2   1     6678.56     9534.95    207.48 o 
   0   2   1     6309.11     8175.38    217.21 o 
   2   2   1    20710.31    23875.67    439.08 o 
   3   2   1    23218.54    25574.11    950.59 o 
   4   2   1    52595.89    57323.85   2426.58 o 
   5   2   1     2096.85     2048.75    102.95 o 
   6   2   1    14746.85    13131.94    747.13 o 
   7   2   1    14513.89    10229.59    625.27 o 
   8   2   1      423.66      289.82     36.76 o 
   9   2   1     2948.98     2630.48     95.30 o 
  10   2   1     5222.15     5655.85    232.05 o 
  11   2   1      147.82      140.74     32.87 o 
  12   2   1     1237.13     1429.36     82.59 o 
  13   2   1     1148.53     1500.94     90.87 o 
 -13   3   1      898.06     1098.78     58.29 o 
 -12   3   1     2515.18     2555.76    100.81 o 
 -11   3   1        0.27       17.26     30.46 o 
 -10   3   1     4661.20     3483.77    130.10 o 
  -9   3   1     5841.04     4312.75    303.12 o 
  -8   3   1       45.53       42.79     34.16 o 
  -7   3   1     7483.15     6927.13    329.67 o 
  -6   3   1    12767.11    12852.64    553.61 o 
  -5   3   1     1815.75     1732.70     61.48 o 
  -4   3   1    35239.29    36226.21   1076.63 o 
  -3   3   1    60151.10    68570.37   1231.96 o 
  -2   3   1     1280.17     1292.94     37.52 o 
  -1   3   1    20616.05    25227.12    458.79 o 
   0   3   1    42212.92    57143.82    447.54 o 
   1   3   1     5569.80     6478.39     95.39 o 
   2   3   1    56712.49    65580.95   1464.93 o 
   3   3   1    25780.96    26728.84    553.81 o 
   4   3   1     6161.17     6769.38    204.33 o 
   5   3   1    35667.80    38358.11   1747.40 o 
   6   3   1    10672.52    10372.50    591.79 o 
   7   3   1     1406.41     1290.90     79.23 o 
   8   3   1     2834.53     2367.40    138.78 o 
   9   3   1     3418.71     2431.39    174.69 o 
  10   3   1      222.20      189.64     35.35 o 
  11   3   1     4020.94     3931.93    136.59 o 
  12   3   1     1577.70     1785.06     43.17 o 
  13   3   1      165.88      150.10     35.41 o 
 -13   4   1      130.65      139.51     36.58 o 
 -12   4   1      221.07      180.56     34.38 o 
 -11   4   1     1190.39     1010.90     52.29 o 
 -10   4   1      191.51      164.70     34.58 o 
  -9   4   1     1859.20     1613.54     86.43 o 
  -8   4   1      688.99      637.97     32.75 o 
  -7   4   1      964.80     1015.82     43.66 o 
  -6   4   1      611.88      617.77     27.74 o 
  -5   4   1     9819.22     9708.13    221.83 o 
  -4   4   1     3984.69     4026.38    103.51 o 
  -3   4   1     8106.86     8401.02    131.35 o 
  -2   4   1    19570.74    21663.63    266.05 o 
  -1   4   1     2947.19     3264.76     69.17 o 
   0   4   1     5821.81     6410.49     96.44 o 
   1   4   1    11681.70    12685.92     95.65 o 
   2   4   1     4385.01     4846.98    104.11 o 
   3   4   1     8139.00     8984.92    255.91 o 
   4   4   1    14741.27    14862.10    424.12 o 
   5   4   1      232.93      211.56     28.17 o 
   6   4   1     4168.52     4043.57    139.47 o 
   7   4   1     1469.17     1488.81     65.97 o 
   8   4   1       49.77       56.33     31.86 o 
   9   4   1      281.42      256.77     32.91 o 
  10   4   1      828.02      665.23     72.52 o 
  11   4   1      204.08      200.39     34.15 o 
  12   4   1      284.20      294.38     37.99 o 
  13   4   1      334.28      389.92     92.18 o 
 -12   5   1       12.94      -10.84     36.17 o 
 -11   5   1        1.03      -13.38     37.17 o 
 -10   5   1      196.77      204.34     31.48 o 
  -9   5   1       52.39       20.11     37.76 o 
  -8   5   1      117.86      109.23     33.15 o 
  -7   5   1      133.82      137.48     29.25 o 
  -6   5   1     1467.42     1390.77     58.38 o 
  -5   5   1     1065.45      996.46     34.88 o 
  -4   5   1       14.62       21.44     29.56 o 
  -3   5   1       54.06       75.58     29.13 o 
  -2   5   1     4225.58     4574.50     68.90 o 
  -1   5   1      369.42      395.61     33.60 o 
   0   5   1      235.68      281.05     33.76 o 
   1   5   1      197.89      236.32     33.79 o 
   2   5   1      902.99      890.80     33.18 o 
   3   5   1      754.55      766.16     31.57 o 
   4   5   1        9.19        8.66     27.68 o 
   5   5   1       34.88       44.59     26.56 o 
   6   5   1      135.56      147.69     29.89 o 
   7   5   1      612.08      616.95     33.97 o 
   8   5   1       49.03       36.89     31.44 o 
   9   5   1      125.52      141.72     36.90 o 
  10   5   1      161.11      114.92     37.24 o 
  11   5   1        0.74        5.04     32.56 o 
  12   5   1       21.08       -0.09     35.71 o 
 -12   6   1       28.39        7.58     44.77 o 
 -11   6   1      218.16      174.15     41.55 o 
 -10   6   1      330.31      337.22     37.93 o 
  -9   6   1        5.83       10.35     31.99 o 
  -8   6   1     2110.95     2231.29    158.45 o 
  -7   6   1      713.78      712.44     44.47 o 
  -6   6   1      652.78      643.41     30.29 o 
  -5   6   1     2093.28     2100.36     58.70 o 
  -4   6   1      449.40      446.52     25.98 o 
  -3   6   1      277.18      294.05     28.12 o 
  -2   6   1     5105.01     4859.56     60.70 o 
  -1   6   1     2009.64     1883.96     34.50 o 
   0   6   1     2442.00     2305.21     34.00 o 
   1   6   1     6878.51     6666.67    184.25 o 
   2   6   1       15.02       15.15     27.91 o 
   3   6   1     3962.54     3885.99     76.34 o 
   4   6   1     1335.52     1281.12     32.95 o 
   5   6   1      102.19       79.83     30.80 o 
   6   6   1      825.20      821.56     40.93 o 
   7   6   1     1521.60     1499.02     64.76 o 
   8   6   1      102.72      128.47     35.34 o 
   9   6   1     1425.97     1403.22     81.13 o 
  10   6   1      299.65      243.08     34.88 o 
  11   6   1        9.23       11.62     36.92 o 
 -11   7   1        1.35       20.20     40.12 o 
 -10   7   1      469.54      509.71     42.09 o 
  -9   7   1     2473.20     2625.73    185.16 o 
  -8   7   1        0.03        1.87     30.77 o 
  -7   7   1     5194.26     5325.70    132.14 o 
  -6   7   1     5857.23     5875.60    159.73 o 
  -5   7   1       17.54        1.61     28.10 o 
  -4   7   1     3872.75     3903.00     90.59 o 
  -3   7   1     4462.91     4408.24     54.87 o 
  -2   7   1      101.27      114.29     33.13 o 
  -1   7   1    16538.87    15793.04    104.82 o 
   0   7   1    10892.46    10418.16     93.48 o 
   1   7   1      383.07      397.83     33.81 o 
   2   7   1    10563.77    11067.77    147.79 o 
   3   7   1     3798.82     3924.79     97.22 o 
   4   7   1      153.40      152.27     29.04 o 
   5   7   1     3840.81     4069.66    123.88 o 
   6   7   1     1949.46     2034.85    111.34 o 
   7   7   1      272.62      300.21     34.52 o 
   8   7   1     3905.82     4283.83    234.45 o 
   9   7   1     1171.06     1211.72     87.96 o 
  10   7   1      137.83      116.32     38.91 o 
  11   7   1      522.04      471.57     43.54 o 
 -10   8   1      303.18      270.14     44.75 o 
  -9   8   1      214.26      230.23     44.38 o 
  -8   8   1     2973.72     3295.79    181.81 o 
  -7   8   1      291.86      344.63     31.39 o 
  -6   8   1     1498.18     1684.35     59.69 o 
  -5   8   1     4399.60     4694.29    146.01 o 
  -4   8   1      437.01      452.64     28.54 o 
  -3   8   1      971.13      968.19     30.59 o 
  -2   8   1     8649.69     8002.66     43.01 o 
  -1   8   1      820.47      842.07     31.68 o 
   0   8   1     2265.90     2084.66     32.70 o 
   1   8   1    10318.88     9431.01    123.14 o 
   2   8   1      394.51      380.56     28.95 o 
   3   8   1     3227.97     3429.07     57.89 o 
   4   8   1     4500.51     5014.08    164.40 o 
   5   8   1      438.48      515.36     31.55 o 
   6   8   1     1561.35     1660.79     52.77 o 
   7   8   1     2925.21     3390.01    191.76 o 
   8   8   1      167.45      198.02     35.02 o 
   9   8   1      873.50      958.91     84.12 o 
  10   8   1      818.88      871.48     83.38 o 
  -9   9   1      381.36      426.07     36.66 o 
  -8   9   1       14.08        0.74     32.99 o 
  -7   9   1      615.36      652.50     32.69 o 
  -6   9   1      390.20      453.65     36.27 o 
  -5   9   1      347.80      310.74     32.25 o 
  -4   9   1     1479.39     1494.57     72.94 o 
  -3   9   1     1347.24     1265.52     34.74 o 
  -2   9   1       56.52       39.34     32.14 o 
  -1   9   1     1809.08     1627.81     35.16 o 
   0   9   1      597.17      603.44     33.20 o 
   1   9   1       51.60       74.67     31.75 o 
   2   9   1     1940.67     1906.83     41.38 o 
   3   9   1      758.65      743.58     32.36 o 
   4   9   1       33.97       77.45     31.14 o 
   5   9   1     1222.45     1386.98     44.71 o 
   6   9   1      682.63      776.83     35.23 o 
   7   9   1       11.91       -5.49     32.13 o 
   8   9   1      369.72      384.25     33.22 o 
  -7  10   1        3.94       -9.03     33.53 o 
  -6  10   1        4.78       15.65     35.14 o 
  -5  10   1        9.37        8.45     33.73 o 
  -4  10   1       16.94        9.97     33.11 o 
  -3  10   1       17.01       15.31     31.10 o 
  -2  10   1      156.64      135.36     34.71 o 
  -1  10   1        2.92       -2.92     33.19 o 
   0  10   1        2.63       14.07     32.89 o 
   1  10   1       37.31       80.72     33.13 o 
   2  10   1       16.55       37.14     34.81 o 
   3  10   1        6.24       17.94     35.16 o 
   4  10   1       41.54      -17.78     34.30 o 
   5  10   1        5.01      -35.04     35.04 o 
   6  10   1        6.38       34.17     35.61 o 
   7  10   1        2.33      -26.42     36.85 o 
  -5  11   1        7.66       30.81     42.17 o 
  -4  11   1      315.75      254.82     35.24 o 
  -3  11   1      267.09      215.68     34.57 o 
  -2  11   1       13.28       31.44     35.37 o 
  -1  11   1      194.79      189.89     34.31 o 
   0  11   1      265.79      241.08     34.54 o 
   1  11   1       67.14       72.61     34.07 o 
   2  11   1      296.51      258.56     34.94 o 
   3  11   1      125.76      136.66     36.75 o 
   4  11   1       22.45       66.25     38.58 o 
 -14   0   2      481.58      604.09     50.66 o 
 -13   0   2     1549.81     1798.08    110.51 o 
 -12   0   2      403.07      403.23     57.09 o 
 -11   0   2      942.29      997.26     52.86 o 
 -10   0   2     5034.61     5618.90    195.51 o 
  -9   0   2     1131.36     1218.45     98.77 o 
  -8   0   2    11775.31    11818.90    158.41 o 
  -7   0   2    50650.75    52982.94    660.52 o 
  -6   0   2     4627.40     4656.60    142.74 o 
  -5   0   2    25586.46    22915.06    701.77 o 
  -4   0   2    27198.40    24691.87   1823.97 o 
  -3   0   2     5652.46     7082.79    261.84 o 
   0   0   2    18242.65    32251.36    388.54 o 
   3   0   2    14855.06    13467.62   1866.79 o 
   4   0   2    27820.94    27629.27   2176.20 o 
   5   0   2    12008.36    11531.64     95.90 o 
   6   0   2      640.58      659.36     84.07 o 
   7   0   2    18815.50    19658.11   2264.14 o 
   8   0   2    15641.94    16502.65   1762.40 o 
   9   0   2       33.22       37.75     46.96 o 
  10   0   2     2748.45     2992.82     69.60 o 
  11   0   2     2598.90     3031.70    225.66 o 
  12   0   2        4.34      -14.80     38.51 o 
  13   0   2      506.10      598.62     46.33 o 
 -14   1   2      325.24      406.65     41.62 o 
 -13   1   2       49.86       85.72     35.35 o 
 -12   1   2     1065.19     1354.85     39.42 o 
 -11   1   2     1505.89     1677.27     56.82 o 
 -10   1   2        6.70       28.15     33.78 o 
  -9   1   2     4524.68     4592.36    306.73 o 
  -8   1   2     8622.80     7625.84    472.40 o 
  -7   1   2      397.37      326.30     40.89 o 
  -6   1   2    21817.78    19414.05   1636.78 o 
  -5   1   2    10695.43     9973.93    771.49 o 
  -4   1   2     5642.78     5677.46    364.04 o 
  -3   1   2    39002.51    48775.46   2981.64 o 
  -2   1   2     5086.85     6351.14    150.91 o 
  -1   1   2       78.43      126.50     61.82 o 
   1   1   2    22572.08    32003.14   1283.20 o 
   2   1   2    36485.90    47140.43    926.86 o 
   3   1   2    35175.64    37897.24   1369.19 o 
   4   1   2     2566.50     2037.78     49.48 o 
   5   1   2     2482.08     1896.63    145.75 o 
   6   1   2    17022.58    14695.51   1083.10 o 
   7   1   2     6718.22     6244.98    293.19 o 
   8   1   2     2757.73     2740.83    111.39 o 
   9   1   2     5991.39     6567.21    222.78 o 
  10   1   2      689.06      782.01     41.41 o 
  11   1   2      478.57      540.53     30.72 o 
  12   1   2     1027.44     1212.23     37.31 o 
  13   1   2      327.77      433.01     31.50 o 
 -14   2   2       82.09      114.31     57.20 o 
 -13   2   2      113.91      124.54     38.45 o 
 -12   2   2       28.93       30.76     38.86 o 
 -11   2   2      152.88      119.06     34.36 o 
 -10   2   2     1128.82      968.39     55.27 o 
  -9   2   2      988.04      749.18     46.58 o 
  -8   2   2      105.35       40.87     32.12 o 
  -7   2   2      942.14      809.61     36.12 o 
  -6   2   2      234.35      145.96     33.69 o 
  -5   2   2     7225.83     7888.59    303.55 o 
  -4   2   2     5509.93     6196.19    125.20 o 
  -3   2   2      574.39      598.01     34.08 o 
  -2   2   2      490.11      533.32     43.87 o 
  -1   2   2     7861.87    10421.12    100.82 o 
   0   2   2    12128.32    15108.67    255.94 o 
   1   2   2      809.54      852.51     37.09 o 
   2   2   2      104.74      164.14     30.21 o 
   3   2   2       17.53       36.17     27.14 o 
   4   2   2     1481.44     1534.36     42.93 o 
   5   2   2     4066.78     3819.27    105.44 o 
   6   2   2     5438.21     4718.83    266.70 o 
   7   2   2      287.97      175.37     31.76 o 
   8   2   2     1008.83      701.52     51.53 o 
   9   2   2      280.53      266.18     33.32 o 
  10   2   2      675.07      740.74     45.38 o 
  11   2   2       41.42       43.48     31.11 o 
  12   2   2       26.13       34.71     31.46 o 
  13   2   2       16.44       20.72     32.88 o 
 -13   3   2        7.49       10.85     35.22 o 
 -12   3   2      179.67      174.11     35.89 o 
 -11   3   2      263.17      250.19     33.48 o 
 -10   3   2       14.38        3.26     35.40 o 
  -9   3   2      395.93      325.46     31.93 o 
  -8   3   2      190.76      164.55     34.52 o 
  -7   3   2      141.41      127.68     29.05 o 
  -6   3   2      914.28      864.31     33.47 o 
  -5   3   2     3609.55     3728.04    100.26 o 
  -4   3   2       52.46       16.78     33.49 o 
  -3   3   2     8596.56     8640.45     68.93 o 
  -2   3   2     6136.21     7263.81    103.93 o 
  -1   3   2     2117.80     2724.82     40.59 o 
   0   3   2      558.94      652.27     36.07 o 
   1   3   2      388.08      402.66     30.77 o 
   2   3   2      335.40      371.89     28.19 o 
   3   3   2     3793.08     4038.34     89.05 o 
   4   3   2      614.14      564.54     31.22 o 
   5   3   2      422.77      456.90     34.32 o 
   6   3   2     1185.47     1101.68     51.00 o 
   7   3   2       19.37       -6.82     29.95 o 
   8   3   2        8.70       -3.47     31.35 o 
   9   3   2       28.71        6.32     29.43 o 
  10   3   2      142.16      109.96     33.77 o 
  11   3   2       27.97       35.52     38.47 o 
  12   3   2      133.88      163.33     37.44 o 
  13   3   2        2.64      -19.99     39.57 o 
 -13   4   2      564.86      530.28     38.37 o 
 -12   4   2      230.25      205.71     32.94 o 
 -11   4   2      964.44      777.71     39.99 o 
 -10   4   2     2423.13     1978.38     71.36 o 
  -9   4   2     1792.09     1536.98     63.33 o 
  -8   4   2     1133.76     1053.55     55.15 o 
  -7   4   2     4931.69     4983.01    226.66 o 
  -6   4   2      374.97      349.08     27.10 o 
  -5   4   2     7182.49     6902.47    182.08 o 
  -4   4   2    23671.44    24468.40    358.60 o 
  -3   4   2     3044.00     3322.14     37.83 o 
  -2   4   2    16716.10    19089.07    208.99 o 
  -1   4   2    15202.06    16378.31    186.50 o 
   0   4   2      221.34      207.43     28.54 o 
   1   4   2     6073.95     6520.26    119.72 o 
   2   4   2     9056.46     9139.55    193.52 o 
   3   4   2      675.32      766.13     31.03 o 
   4   4   2    16036.42    17206.21    689.46 o 
   5   4   2    18448.15    18980.50    535.83 o 
   6   4   2      131.10      111.76     28.49 o 
   7   4   2     3375.88     3190.67    191.30 o 
   8   4   2     2172.89     1987.72    113.73 o 
   9   4   2        2.56        2.55     34.21 o 
  10   4   2     2433.11     1831.25    170.92 o 
  11   4   2     1079.90      928.04     36.90 o 
  12   4   2       19.59        8.17     38.30 o 
 -12   5   2      962.13      784.55     39.38 o 
 -11   5   2     1781.19     1516.36     84.57 o 
 -10   5   2       91.17      114.76     35.07 o 
  -9   5   2     4089.21     4108.32    217.38 o 
  -8   5   2     6659.80     6532.55    274.90 o 
  -7   5   2      563.92      514.23     32.74 o 
  -6   5   2    13321.50    13083.40    344.57 o 
  -5   5   2    11659.75    11564.19    252.35 o 
  -4   5   2     2673.81     2735.15     33.66 o 
  -3   5   2    18027.00    18703.05    186.50 o 
  -2   5   2    17805.04    19587.13    212.42 o 
  -1   5   2     4001.53     4159.49     48.78 o 
   0   5   2    23638.92    24710.37    521.46 o 
   1   5   2    19839.58    22158.67    169.33 o 
   2   5   2     1372.45     1418.44     32.60 o 
   3   5   2    26475.64    28081.88   1040.41 o 
   4   5   2    10304.87    10861.72    440.33 o 
   5   5   2     2677.75     2705.65     92.39 o 
   6   5   2    10893.23    10854.48    333.73 o 
   7   5   2     4415.73     4401.70    240.82 o 
   8   5   2     1866.44     1829.13     59.25 o 
   9   5   2     3236.31     3027.57    240.21 o 
  10   5   2     1264.34     1124.53    111.26 o 
  11   5   2      363.82      273.87     33.23 o 
  12   5   2     1059.24      825.65     45.30 o 
 -12   6   2       90.69      105.13     39.58 o 
 -11   6   2      474.51      423.33     38.40 o 
 -10   6   2      911.14      916.89     63.98 o 
  -9   6   2      103.29       97.60     34.88 o 
  -8   6   2     3445.86     3491.08    176.29 o 
  -7   6   2     6096.35     6070.58    253.54 o 
  -6   6   2      128.53      153.69     31.07 o 
  -5   6   2     3250.22     3224.60     38.03 o 
  -4   6   2     4649.74     4755.19     71.44 o 
  -3   6   2      117.32      157.92     26.41 o 
  -2   6   2     5134.15     5094.38     65.12 o 
  -1   6   2    12861.15    12258.17    156.32 o 
   0   6   2     1212.17     1216.82     30.75 o 
   1   6   2    10504.24    10874.85    165.06 o 
   2   6   2    14327.03    14592.14    166.82 o 
   3   6   2     1872.13     1929.71     46.34 o 
   4   6   2     5857.04     6297.73    174.59 o 
   5   6   2     4755.47     5008.07    189.14 o 
   6   6   2        2.94       -0.54     28.25 o 
   7   6   2     4337.22     4545.15    283.22 o 
   8   6   2     2961.05     3159.04    185.40 o 
   9   6   2       46.32       53.68     37.60 o 
  10   6   2      919.51      902.28     67.41 o 
  11   6   2      550.30      454.53     36.42 o 
 -11   7   2       38.99       45.21     36.94 o 
 -10   7   2        1.93      -14.90     37.04 o 
  -9   7   2      323.44      383.63     36.97 o 
  -8   7   2      370.56      431.56     32.21 o 
  -7   7   2      128.43      143.80     32.42 o 
  -6   7   2      723.13      748.69     28.10 o 
  -5   7   2      455.72      452.86     30.30 o 
  -4   7   2       77.12       77.35     29.62 o 
  -3   7   2      613.58      599.49     31.93 o 
  -2   7   2      986.35      916.50     36.03 o 
  -1   7   2        8.97       43.71     32.52 o 
   0   7   2     3562.48     3407.77     38.08 o 
   1   7   2      317.14      345.82     32.59 o 
   2   7   2      397.98      403.35     32.67 o 
   3   7   2     1014.17     1038.15     32.40 o 
   4   7   2      180.94      187.40     31.07 o 
   5   7   2       41.39       26.91     28.47 o 
   6   7   2      369.18      380.54     32.99 o 
   7   7   2      417.41      434.07     32.36 o 
   8   7   2       40.46       23.25     36.99 o 
   9   7   2      277.33      274.26     37.17 o 
  10   7   2       69.76       96.99     37.24 o 
 -10   8   2       79.09       54.96     35.93 o 
  -9   8   2       25.58       -3.68     37.45 o 
  -8   8   2       29.44       39.99     33.03 o 
  -7   8   2      151.84      188.70     30.82 o 
  -6   8   2      394.98      406.92     33.33 o 
  -5   8   2       24.50       28.01     32.05 o 
  -4   8   2      195.73      218.27     31.47 o 
  -3   8   2       43.31       52.00     30.07 o 
  -2   8   2      571.68      540.93     29.71 o 
  -1   8   2      107.78      105.77     29.19 o 
   0   8   2       41.98       50.76     29.57 o 
   1   8   2        9.47        0.93     31.22 o 
   2   8   2      810.06      782.52     30.98 o 
   3   8   2      278.44      304.35     30.31 o 
   4   8   2      130.06      138.75     32.49 o 
   5   8   2      148.82      136.78     31.67 o 
   6   8   2      192.97      195.97     31.60 o 
   7   8   2      323.72      334.60     37.41 o 
   8   8   2       22.13       39.26     32.57 o 
   9   8   2       10.48       42.08     39.68 o 
  -9   9   2      485.20      529.50     39.51 o 
  -8   9   2      206.38      198.78     37.33 o 
  -7   9   2        6.91        9.82     31.34 o 
  -6   9   2      747.44      775.38     33.94 o 
  -5   9   2     1629.86     1578.09     47.67 o 
  -4   9   2        9.61       14.93     32.28 o 
  -3   9   2     3216.94     2920.57     67.66 o 
  -2   9   2      997.22      944.50     32.92 o 
  -1   9   2      323.02      292.68     31.94 o 
   0   9   2     2143.99     1866.75     34.40 o 
   1   9   2     1155.32     1065.08     35.63 o 
   2   9   2       86.61       42.16     32.61 o 
   3   9   2     2226.35     2282.43     58.64 o 
   4   9   2     1094.29     1120.98     33.17 o 
   5   9   2      416.14      430.72     34.76 o 
   6   9   2     1519.05     1673.20     68.40 o 
   7   9   2       50.54       46.66     35.22 o 
   8   9   2      107.31      127.30     37.12 o 
  -7  10   2      625.44      633.94     37.59 o 
  -6  10   2      168.94      172.61     35.59 o 
  -5  10   2      694.12      677.93     39.84 o 
  -4  10   2     2769.03     2635.98     59.94 o 
  -3  10   2      318.82      312.74     33.42 o 
  -2  10   2     1590.49     1430.89     35.57 o 
  -1  10   2     2183.29     1998.44     50.17 o 
   0  10   2       38.15       52.80     32.26 o 
   1  10   2      632.88      676.66     34.12 o 
   2  10   2     1753.66     1748.79     36.84 o 
   3  10   2      170.19      143.80     35.58 o 
   4  10   2     1837.01     1881.65     51.49 o 
   5  10   2     1838.61     2076.82     89.86 o 
   6  10   2        5.30      -20.71     36.08 o 
   7  10   2      451.89      511.58     52.92 o 
  -5  11   2      499.01      478.09     37.53 o 
  -4  11   2      116.58       82.06     34.07 o 
  -3  11   2     1360.49     1251.03     46.32 o 
  -2  11   2      376.95      384.75     34.76 o 
  -1  11   2      312.99      319.98     35.64 o 
   0  11   2      819.70      780.32     35.49 o 
   1  11   2      280.88      287.99     34.71 o 
   2  11   2       32.35       42.53     34.25 o 
   3  11   2      892.66      846.73     36.45 o 
   4  11   2      457.62      468.33     37.79 o 
 -14   1   3      362.76      443.99     40.75 o 
 -13   1   3      433.10      530.99     36.65 o 
 -12   1   3        1.49       14.52     35.70 o 
 -11   1   3      917.40     1056.58     46.04 o 
 -10   1   3      401.80      423.06     37.62 o 
  -9   1   3      847.75      812.91     41.28 o 
  -8   1   3     5466.62     4704.45    283.71 o 
  -7   1   3     2534.72     2275.74    156.14 o 
  -6   1   3      112.76      164.90     40.41 o 
  -5   1   3     7732.63     7609.28    528.72 o 
  -4   1   3     9810.05    10058.94    572.53 o 
  -3   1   3      155.67      184.37     47.04 o 
  -2   1   3    38045.44    58043.45    402.37 o 
  -1   1   3      326.59      400.39     51.82 o 
   0   1   3     6531.32     8901.19    259.34 o 
   1   1   3    22056.30    29306.94    321.01 o 
   2   1   3     9471.19    11293.47     64.88 o 
   3   1   3      231.87      217.32     38.56 o 
   4   1   3     7400.65     6279.33    102.47 o 
   5   1   3      775.41      682.79     42.20 o 
   6   1   3     2897.48     2298.23    156.45 o 
   7   1   3     7080.54     6621.90    394.55 o 
   8   1   3      398.34      381.79     35.33 o 
   9   1   3     1017.34     1122.58     67.61 o 
  10   1   3     1659.05     1931.72     77.06 o 
  11   1   3      170.76      217.68     28.53 o 
  12   1   3      168.88      186.74     29.76 o 
  13   1   3      194.14      242.36     34.12 o 
 -14   2   3      101.86      125.96     43.52 o 
 -13   2   3      578.99      772.11     70.92 o 
 -12   2   3     2199.45     2496.96     85.53 o 
 -11   2   3      507.55      478.78     37.93 o 
 -10   2   3     4550.97     3772.01    191.93 o 
  -9   2   3     6832.16     5256.54    415.24 o 
  -8   2   3       78.09       74.38     30.84 o 
  -7   2   3     8854.52     7698.93    452.72 o 
  -6   2   3    27031.81    26712.70   1484.39 o 
  -5   2   3     1879.42     1993.08     43.98 o 
  -4   2   3    33293.33    35500.39    903.08 o 
  -3   2   3    35473.21    41054.38    273.59 o 
  -2   2   3     1206.00     1655.35     44.87 o 
  -1   2   3    59840.78    79467.12   1201.18 o 
   0   2   3    23614.75    28579.13    530.11 o 
   1   2   3     3954.90     5041.60    126.72 o 
   2   2   3    28657.45    32618.70   1089.74 o 
   3   2   3    41180.63    45657.30    775.93 o 
   4   2   3     3917.85     4059.73     65.82 o 
   5   2   3    26938.30    26400.04   1032.75 o 
   6   2   3    16764.85    13096.75    639.89 o 
   7   2   3      276.85      178.12     29.48 o 
   8   2   3     9059.67     7214.05    451.44 o 
   9   2   3     3337.38     3053.52    112.30 o 
  10   2   3        9.77       -0.72     34.01 o 
  11   2   3     2108.46     2487.20     96.71 o 
  12   2   3     1275.00     1490.02     57.41 o 
  13   2   3       59.49       61.94     35.74 o 
 -13   3   3      433.52      481.58     36.42 o 
 -12   3   3      224.21      230.82     38.83 o 
 -11   3   3     3851.07     3283.08    158.13 o 
 -10   3   3     4307.79     3471.88    276.51 o 
  -9   3   3      821.78      770.88     60.81 o 
  -8   3   3     6584.17     6036.86    375.24 o 
  -7   3   3     3599.08     3323.10    174.41 o 
  -6   3   3     1453.43     1409.34     37.53 o 
  -5   3   3    30182.05    31466.59    463.12 o 
  -4   3   3    16426.70    17409.08    238.96 o 
  -3   3   3    15011.42    15607.80    275.36 o 
  -2   3   3    72875.00    89608.16   1326.31 o 
  -1   3   3    12121.44    14677.23    208.19 o 
   0   3   3     7294.45     8041.40    154.85 o 
   1   3   3    21251.21    23000.09    559.08 o 
   2   3   3    11031.71    12435.31    474.95 o 
   3   3   3    14881.84    16164.83    308.56 o 
   4   3   3    56545.94    61440.03   1562.02 o 
   5   3   3     8788.22     9224.61    359.97 o 
   6   3   3     9745.94     9292.05    233.77 o 
   7   3   3     9932.54     8567.31    457.53 o 
   8   3   3     1651.22     1273.39    117.07 o 
   9   3   3     1886.41     1368.83    120.66 o 
  10   3   3     2179.22     1937.79     94.18 o 
  11   3   3      638.87      661.98     35.83 o 
  12   3   3      501.68      595.50     42.28 o 
 -13   4   3      128.17      100.47     37.32 o 
 -12   4   3      652.91      583.79     36.71 o 
 -11   4   3       46.36       19.65     35.11 o 
 -10   4   3     1904.09     1630.64     50.66 o 
  -9   4   3     2369.91     2246.27    111.71 o 
  -8   4   3       33.80       31.59     32.94 o 
  -7   4   3     1955.07     1865.96     82.72 o 
  -6   4   3     4998.49     4884.22     72.36 o 
  -5   4   3      345.42      319.29     28.57 o 
  -4   4   3     9621.12     9418.54     94.36 o 
  -3   4   3    17938.16    20855.23    321.34 o 
  -2   4   3      713.78      752.18     38.59 o 
  -1   4   3    14024.81    16440.81    162.47 o 
   0   4   3     2513.83     2503.59     63.04 o 
   1   4   3     1319.45     1454.42     34.83 o 
   2   4   3     6232.78     6677.32    216.14 o 
   3   4   3     4448.02     4207.64    117.32 o 
   4   4   3      665.31      678.09     28.98 o 
   5   4   3     6494.75     6775.71    239.17 o 
   6   4   3     3325.81     3227.70    162.41 o 
   7   4   3       92.35      112.63     35.54 o 
   8   4   3     1324.45     1250.24     81.03 o 
   9   4   3      547.86      476.21     38.10 o 
  10   4   3       11.69        7.86     32.77 o 
  11   4   3      516.85      481.00     40.40 o 
  12   4   3      417.24      503.89     36.37 o 
 -12   5   3       43.93       44.58     41.49 o 
 -11   5   3        0.73      -27.78     38.41 o 
 -10   5   3       22.78       26.85     33.87 o 
  -9   5   3      316.25      337.34     38.59 o 
  -8   5   3       55.24       44.34     30.87 o 
  -7   5   3        4.23       -6.52     31.05 o 
  -6   5   3      429.70      429.22     35.02 o 
  -5   5   3        6.19       18.13     25.51 o 
  -4   5   3     1203.27     1197.25     32.05 o 
  -3   5   3       89.75       98.01     29.77 o 
  -2   5   3      139.79      155.13     32.04 o 
  -1   5   3     3815.25     4132.50     44.97 o 
   0   5   3      709.68      788.15     33.94 o 
   1   5   3      669.81      707.21     32.26 o 
   2   5   3      331.48      333.30     30.56 o 
   3   5   3      674.61      635.71     33.34 o 
   4   5   3       62.50       81.59     27.00 o 
   5   5   3       18.80       26.75     27.22 o 
   6   5   3      499.20      504.01     30.54 o 
   7   5   3        2.34       -4.38     31.71 o 
   8   5   3        5.27      -25.49     35.27 o 
   9   5   3        7.67      -10.89     32.56 o 
  10   5   3       15.23      -13.54     37.22 o 
  11   5   3      203.56      170.37     37.93 o 
  12   5   3        0.17       -7.91     41.29 o 
 -12   6   3      286.77      197.33     36.25 o 
 -11   6   3        7.13       10.22     36.25 o 
 -10   6   3      116.87      108.91     36.54 o 
  -9   6   3      954.49      995.75     61.59 o 
  -8   6   3      565.19      585.36     40.24 o 
  -7   6   3     1096.66     1075.69     40.12 o 
  -6   6   3     2771.06     2854.48     42.33 o 
  -5   6   3       44.12       69.25     31.43 o 
  -4   6   3     1282.75     1264.27     27.39 o 
  -3   6   3     2074.17     1918.63     32.71 o 
  -2   6   3      680.42      665.25     28.88 o 
  -1   6   3     3060.24     2909.50     35.76 o 
   0   6   3     8105.89     8004.28     58.89 o 
   1   6   3      342.86      375.75     28.68 o 
   2   6   3     4564.02     4292.82     70.33 o 
   3   6   3     1687.31     1603.06     54.64 o 
   4   6   3      349.80      344.11     31.35 o 
   5   6   3      796.99      799.82     38.74 o 
   6   6   3     1745.57     1814.75     93.08 o 
   7   6   3        4.65       22.58     32.36 o 
   8   6   3     1187.20     1322.82     68.35 o 
   9   6   3      525.49      531.26     40.50 o 
  10   6   3       62.82       40.47     35.20 o 
  11   6   3      317.44      253.69     36.71 o 
 -11   7   3      493.06      449.93     48.51 o 
 -10   7   3      453.64      470.26     36.91 o 
  -9   7   3       48.42       75.61     38.11 o 
  -8   7   3     3849.80     4148.35    154.30 o 
  -7   7   3     4054.12     4386.58     81.37 o 
  -6   7   3      759.82      737.44     29.14 o 
  -5   7   3     7911.47     7840.63    142.46 o 
  -4   7   3     3043.35     2949.30     72.05 o 
  -3   7   3      335.17      324.46     31.62 o 
  -2   7   3     8877.88     8328.64     61.12 o 
  -1   7   3     3717.84     3701.53     66.04 o 
   0   7   3     4046.24     3825.28     82.75 o 
   1   7   3    15924.10    16057.16    157.34 o 
   2   7   3     3652.55     3753.32     75.64 o 
   3   7   3     1375.37     1375.27     33.11 o 
   4   7   3     3631.26     3848.19    137.05 o 
   5   7   3      773.51      755.92     33.58 o 
   6   7   3      747.50      863.74     41.69 o 
   7   7   3     3305.07     3761.28    226.38 o 
   8   7   3      647.21      661.18     40.03 o 
   9   7   3      689.04      747.45     64.81 o 
  10   7   3     1418.81     1419.40    172.12 o 
 -10   8   3      362.61      356.26     37.25 o 
  -9   8   3     1137.53     1238.58     55.86 o 
  -8   8   3      213.14      273.33     32.56 o 
  -7   8   3     2229.32     2288.83     85.12 o 
  -6   8   3     4120.00     4347.48    129.65 o 
  -5   8   3       21.15       42.86     33.43 o 
  -4   8   3     4582.11     4415.02     61.53 o 
  -3   8   3     3301.31     3143.77     65.16 o 
  -2   8   3      124.88      145.51     30.02 o 
  -1   8   3     4616.98     4132.30     60.66 o 
   0   8   3     6691.60     6103.43    113.84 o 
   1   8   3        6.91       11.18     28.28 o 
   2   8   3     5255.39     5254.20     36.82 o 
   3   8   3     3513.43     3810.54     70.23 o 
   4   8   3       23.88       10.50     31.68 o 
   5   8   3     3037.53     3259.61    106.90 o 
   6   8   3     2261.32     2543.22    121.03 o 
   7   8   3       17.44       29.71     34.00 o 
   8   8   3     1530.06     1643.51    112.17 o 
   9   8   3     1062.10     1147.56     86.71 o 
  -9   9   3       12.84        7.80     37.51 o 
  -8   9   3      479.64      502.49     36.42 o 
  -7   9   3      202.44      221.86     31.17 o 
  -6   9   3      376.23      428.84     40.57 o 
  -5   9   3     1268.04     1182.27     57.42 o 
  -4   9   3      104.49      107.77     30.32 o 
  -3   9   3      227.05      212.06     31.95 o 
  -2   9   3     2315.00     2087.36     35.31 o 
  -1   9   3      852.37      816.19     32.71 o 
   0   9   3       65.22       71.12     31.86 o 
   1   9   3     1957.33     1897.40     58.17 o 
   2   9   3       93.53       83.43     31.58 o 
   3   9   3      713.97      716.34     32.48 o 
   4   9   3     1702.44     1841.65     70.51 o 
   5   9   3      317.59      399.66     34.29 o 
   6   9   3      139.84      128.75     32.77 o 
   7   9   3      605.05      702.80     43.96 o 
   8   9   3       77.30       38.78     38.46 o 
  -7  10   3       44.60       41.21     33.97 o 
  -6  10   3        1.26        1.41     36.06 o 
  -5  10   3       29.38        3.75     34.74 o 
  -4  10   3        2.72       33.18     31.87 o 
  -3  10   3       10.87       -5.90     33.43 o 
  -2  10   3        0.22       47.16     32.92 o 
  -1  10   3        8.57        8.80     32.87 o 
   0  10   3       52.94       37.15     33.12 o 
   1  10   3       12.87      -10.97     33.30 o 
   2  10   3       25.50        0.14     33.61 o 
   3  10   3       19.39      -18.35     32.20 o 
   4  10   3       17.35       26.50     33.27 o 
   5  10   3       21.80       -6.43     35.78 o 
   6  10   3       17.50       32.87     35.03 o 
  -5  11   3      199.11      198.16     37.44 o 
  -4  11   3      134.17      111.27     33.64 o 
  -3  11   3       57.76       70.03     33.27 o 
  -2  11   3      370.08      355.12     35.46 o 
  -1  11   3      251.57      202.96     35.48 o 
   0  11   3        9.21       40.55     33.98 o 
   1  11   3      282.45      267.53     35.60 o 
   2  11   3       44.07       56.69     34.35 o 
   3  11   3      169.32      178.75     34.87 o 
   4  11   3      283.83      253.24     39.97 o 
 -14   0   4     1272.78     1533.50     52.56 o 
 -13   0   4       39.28       13.67     43.69 o 
 -12   0   4     1359.23     1516.14     53.33 o 
 -11   0   4     2045.61     2266.26     92.18 o 
 -10   0   4      292.52      229.06     52.43 o 
  -9   0   4     6563.95     6071.02    231.79 o 
  -8   0   4    19720.27    16835.25    379.92 o 
  -7   0   4      338.34      377.78     74.67 o 
  -6   0   4    37365.02    32974.25    320.79 o 
  -5   0   4    60399.65    59616.95   9023.77 o 
  -4   0   4      350.12      445.37     79.01 o 
  -2   0   4     7320.71     9916.34    296.76 o 
  -1   0   4     4842.53     5491.18     92.50 o 
   2   0   4      336.84      310.82     73.22 o 
   3   0   4    41807.18    34967.67   2871.24 o 
   4   0   4     9886.55     8017.35    829.44 o 
   5   0   4      510.30      644.12     60.48 o 
   6   0   4    13101.03    13406.64   1047.26 o 
   7   0   4     9426.89     8554.13   1016.34 o 
   8   0   4      486.85      535.71     76.83 o 
   9   0   4    13965.36    15974.99   1635.70 o 
  10   0   4     2425.91     2753.81    353.42 o 
  11   0   4      238.77      330.84     50.56 o 
  12   0   4     1009.99     1141.95     65.77 o 
  13   0   4      334.21      424.82     44.74 o 
 -14   1   4      163.27      193.28     36.58 o 
 -13   1   4     1308.30     1611.12     93.34 o 
 -12   1   4      265.45      346.06     40.39 o 
 -11   1   4      548.49      670.19     39.45 o 
 -10   1   4     2929.43     3050.88    209.27 o 
  -9   1   4     3070.64     2972.18    194.59 o 
  -8   1   4     1665.01     1416.60     87.75 o 
  -7   1   4    16785.34    13765.92   1189.28 o 
  -6   1   4     3330.35     2999.61    303.23 o 
  -5   1   4     8506.93     8280.80    491.28 o 
  -4   1   4    36635.24    41489.98    869.14 o 
  -3   1   4      308.23      372.22     59.00 o 
  -2   1   4     1597.88     1747.38     65.61 o 
   0   1   4     5302.16     6063.17    211.43 o 
   1   1   4    21145.12    25369.13    944.65 o 
   2   1   4    54918.65    58803.83   3503.07 o 
   3   1   4      534.90      504.47     39.06 o 
   4   1   4    11876.07    10452.29    213.78 o 
   5   1   4    16922.72    13163.48   1311.32 o 
   6   1   4     2077.34     1733.37    107.23 o 
   7   1   4     1915.26     1778.08     90.27 o 
   8   1   4    12539.56    12553.11    256.14 o 
   9   1   4      285.14      311.80     30.39 o 
  10   1   4     1979.71     2380.04     81.20 o 
  11   1   4     1533.54     1827.23     81.69 o 
  12   1   4        7.06       14.56     31.47 o 
  13   1   4      156.73      195.27     36.27 o 
 -14   2   4       51.09       51.37     41.77 o 
 -13   2   4      130.46      135.29     38.15 o 
 -12   2   4      353.03      354.15     37.39 o 
 -11   2   4      303.89      296.92     36.10 o 
 -10   2   4        1.52       -5.46     31.91 o 
  -9   2   4      133.41       52.09     34.59 o 
  -8   2   4     2729.83     2384.20    105.69 o 
  -7   2   4       70.86       59.56     32.90 o 
  -6   2   4      562.11      486.62     39.35 o 
  -5   2   4      829.07      895.78     42.77 o 
  -4   2   4     2854.16     2765.16     68.25 o 
  -3   2   4     3368.49     3778.95    115.90 o 
  -2   2   4    22850.27    29833.29    409.22 o 
  -1   2   4     1606.98     1829.02     47.90 o 
   0   2   4      856.32      963.04     34.07 o 
   1   2   4     4084.62     4662.26    114.24 o 
   2   2   4     2749.09     3156.42     87.54 o 
   3   2   4     4215.47     4552.93    111.08 o 
   4   2   4      324.60      416.97     36.05 o 
   5   2   4       47.41       15.66     33.46 o 
   6   2   4      136.48      113.77     32.50 o 
   7   2   4     2087.45     1555.34    157.46 o 
   8   2   4      201.01      172.77     33.51 o 
   9   2   4      633.62      593.50     39.59 o 
  10   2   4        8.73       -1.48     34.86 o 
  11   2   4      305.27      369.75     33.81 o 
  12   2   4      167.78      219.07     34.98 o 
  13   2   4       21.29       13.18     70.61 o 
 -13   3   4       46.06       50.61     38.07 o 
 -12   3   4      250.03      223.90     37.09 o 
 -11   3   4       30.30      -13.49     33.88 o 
 -10   3   4      871.14      730.24     39.16 o 
  -9   3   4      141.84      148.61     34.62 o 
  -8   3   4      117.66      125.73     36.01 o 
  -7   3   4      820.62      773.07     35.17 o 
  -6   3   4      301.83      278.52     35.89 o 
  -5   3   4      244.50      219.68     33.31 o 
  -4   3   4     1537.03     1480.01     37.37 o 
  -3   3   4     1763.68     1879.30     49.61 o 
  -2   3   4     1428.66     1267.75     36.35 o 
  -1   3   4     5148.16     5321.60    117.03 o 
   0   3   4      141.60      121.73     28.12 o 
   1   3   4     1359.52     1430.12     40.14 o 
   2   3   4      277.37      382.52     32.90 o 
   3   3   4      422.84      474.05     30.67 o 
   4   3   4      231.65      178.91     31.59 o 
   5   3   4     1479.78     1437.91     54.98 o 
   6   3   4        3.66      -13.15     30.10 o 
   7   3   4      741.04      667.05     46.76 o 
   8   3   4       44.72       18.57     32.11 o 
   9   3   4       11.10       -8.30     34.30 o 
  10   3   4       44.53       57.82     32.57 o 
  11   3   4      137.49      200.62     35.19 o 
  12   3   4        0.11        9.43     34.36 o 
 -13   4   4        7.34       -5.71     36.92 o 
 -12   4   4      729.58      648.19     38.73 o 
 -11   4   4     2253.92     1858.49    161.94 o 
 -10   4   4       95.08      115.58     35.81 o 
  -9   4   4     3161.60     2933.38    154.43 o 
  -8   4   4     4577.92     4535.49    182.81 o 
  -7   4   4      135.88      117.44     35.84 o 
  -6   4   4     4366.22     4112.95     97.33 o 
  -5   4   4    10630.59    10889.19    150.10 o 
  -4   4   4      218.88      182.28     31.05 o 
  -3   4   4    24994.43    25989.21    318.44 o 
  -2   4   4    27479.11    30270.93    247.79 o 
  -1   4   4      672.64      790.83     35.10 o 
   0   4   4    22888.84    24801.42    683.82 o 
   1   4   4     4184.75     4166.11    154.21 o 
   2   4   4      632.47      578.66     30.13 o 
   3   4   4    14208.60    14652.41    465.80 o 
   4   4   4     9292.34     9364.20    363.79 o 
   5   4   4      492.20      499.57     26.86 o 
   6   4   4     5814.22     5825.99    334.46 o 
   7   4   4     5416.76     5240.13    332.77 o 
   8   4   4       69.21       63.77     29.84 o 
   9   4   4     1567.47     1199.99    123.85 o 
  10   4   4      723.82      612.46     75.38 o 
  11   4   4      155.02      168.08     34.53 o 
  12   4   4      910.62     1039.34     38.46 o 
 -13   5   4      865.85      769.05     54.33 o 
 -12   5   4      441.81      368.18     39.03 o 
 -11   5   4      438.57      383.95     39.29 o 
 -10   5   4     2733.98     2596.74    139.99 o 
  -9   5   4     1342.02     1386.43     73.58 o 
  -8   5   4      820.67      782.86     33.54 o 
  -7   5   4     9544.00     9641.96    363.95 o 
  -6   5   4     3566.74     3649.82     77.01 o 
  -5   5   4     2463.85     2307.37     42.75 o 
  -4   5   4    20841.44    20645.03    407.58 o 
  -3   5   4     5319.99     5260.73     60.39 o 
  -2   5   4     5355.57     5298.78     75.10 o 
  -1   5   4    30566.94    32443.17    725.36 o 
   0   5   4     6435.29     7058.56    145.13 o 
   1   5   4    11964.43    12465.04    387.57 o 
   2   5   4    20983.83    20814.39    674.63 o 
   3   5   4     4031.84     4480.92    177.26 o 
   4   5   4     5930.96     5826.67    251.12 o 
   5   5   4    14476.08    15079.76    522.43 o 
   6   5   4     1485.95     1521.58     64.92 o 
   7   5   4     4917.77     4914.75    255.48 o 
   8   5   4     3840.02     3740.74    307.77 o 
   9   5   4      415.96      382.85     35.85 o 
  10   5   4     1236.67     1005.91    105.45 o 
  11   5   4     1427.58     1213.68     76.23 o 
 -12   6   4      458.33      409.04     39.89 o 
 -11   6   4      528.07      480.83     39.83 o 
 -10   6   4       32.70       19.94     39.78 o 
  -9   6   4     1762.83     1891.69     79.56 o 
  -8   6   4     2883.08     2962.02     39.90 o 
  -7   6   4      138.20      113.38     29.75 o 
  -6   6   4     6855.46     6807.06    129.96 o 
  -5   6   4     7370.49     7605.01    121.84 o 
  -4   6   4       21.45       25.50     28.71 o 
  -3   6   4     7458.77     6968.96    119.17 o 
  -2   6   4     3813.50     3752.75     50.94 o 
  -1   6   4      309.94      291.74     27.27 o 
   0   6   4    17308.15    17781.38    547.54 o 
   1   6   4     8987.42     9235.83    170.81 o 
   2   6   4        4.55        3.31     29.24 o 
   3   6   4     8723.00     8971.20    295.42 o 
   4   6   4     4598.91     4780.73    164.57 o 
   5   6   4      152.61      142.68     30.22 o 
   6   6   4     3791.78     4018.06    173.93 o 
   7   6   4     2051.39     2295.40    156.64 o 
   8   6   4      304.13      311.84     34.30 o 
   9   6   4     2085.65     2143.97    188.37 o 
  10   6   4      793.76      741.29     63.70 o 
  11   6   4       36.95       33.37     38.47 o 
 -11   7   4       67.37       47.50     35.95 o 
 -10   7   4      143.10      165.74     36.06 o 
  -9   7   4       28.04       40.09     37.23 o 
  -8   7   4       39.82       29.85     31.13 o 
  -7   7   4      982.20     1087.17     41.02 o 
  -6   7   4       17.31       28.99     28.13 o 
  -5   7   4      528.00      506.10     32.10 o 
  -4   7   4      657.56      653.98     31.43 o 
  -3   7   4       32.59       43.57     31.57 o 
  -2   7   4       56.85       51.65     30.28 o 
  -1   7   4     1417.64     1362.49     34.94 o 
   0   7   4      245.89      270.55     31.94 o 
   1   7   4      510.90      514.46     32.79 o 
   2   7   4     2253.19     2184.84     46.45 o 
   3   7   4        7.59       22.49     31.54 o 
   4   7   4      543.61      529.65     29.91 o 
   5   7   4      334.23      394.73     29.34 o 
   6   7   4      136.19      184.11     33.06 o 
   7   7   4      132.52      126.22     31.64 o 
   8   7   4      364.80      383.13     39.26 o 
   9   7   4       22.74       19.59     38.78 o 
  10   7   4       68.45       13.07     38.25 o 
 -10   8   4        1.53      -35.04     39.37 o 
  -9   8   4       80.92      130.77     35.31 o 
  -8   8   4       10.69       -0.81     33.35 o 
  -7   8   4        7.03       16.46     30.94 o 
  -6   8   4        4.22       15.91     32.95 o 
  -5   8   4      302.06      275.51     33.54 o 
  -4   8   4      370.79      338.86     33.54 o 
  -3   8   4       29.78       33.39     27.59 o 
  -2   8   4       98.33      101.55     28.17 o 
  -1   8   4      451.61      394.79     29.70 o 
   0   8   4      291.81      291.03     31.31 o 
   1   8   4      414.49      427.08     29.67 o 
   2   8   4        9.45       20.39     28.84 o 
   3   8   4      126.66       78.25     33.86 o 
   4   8   4      431.47      479.54     34.44 o 
   5   8   4      112.01      123.49     33.22 o 
   6   8   4      310.70      350.02     34.22 o 
   7   8   4       10.81       -4.57     33.77 o 
   8   8   4       99.66       83.70     44.16 o 
   9   8   4       61.26       74.70     39.77 o 
  -9   9   4      116.16      126.00     38.51 o 
  -8   9   4      215.38      217.38     37.12 o 
  -7   9   4      742.37      749.04     36.19 o 
  -6   9   4      420.61      438.09     33.34 o 
  -5   9   4      126.74      119.78     33.53 o 
  -4   9   4     2251.18     2092.22     60.02 o 
  -3   9   4     1201.93     1171.54     34.11 o 
  -2   9   4      534.54      417.57     32.52 o 
  -1   9   4     3031.43     2779.27     37.33 o 
   0   9   4      299.70      281.07     32.30 o 
   1   9   4      461.02      466.47     34.13 o 
   2   9   4     1878.53     1940.78     36.09 o 
   3   9   4      939.53      988.81     32.63 o 
   4   9   4      652.18      782.97     35.72 o 
   5   9   4     1867.47     2099.23     91.04 o 
   6   9   4       27.98       35.75     33.98 o 
   7   9   4      471.83      522.79     37.18 o 
   8   9   4      351.28      380.31     43.88 o 
  -7  10   4       12.83       18.26     34.53 o 
  -6  10   4      533.75      525.47     35.82 o 
  -5  10   4     1072.71     1037.11     54.72 o 
  -4  10   4       12.08       -3.01     31.30 o 
  -3  10   4     3015.51     2764.12     61.32 o 
  -2  10   4     1964.00     1946.32     42.90 o 
  -1  10   4       37.78       25.49     32.94 o 
   0  10   4     1397.27     1343.34     41.32 o 
   1  10   4      680.45      656.40     34.38 o 
   2  10   4        1.43        8.58     33.51 o 
   3  10   4     1547.54     1652.26     35.75 o 
   4  10   4     1183.55     1393.43     42.76 o 
   5  10   4       23.37       10.56     35.48 o 
   6  10   4     1361.52     1522.07     70.75 o 
  -5  11   4      100.97       62.31     88.68 o 
  -4  11   4     1152.75     1013.49     35.71 o 
  -3  11   4      168.39      151.07     33.28 o 
  -2  11   4      679.80      599.00     35.89 o 
  -1  11   4     1155.42     1062.12     36.22 o 
   0  11   4       31.50       45.59     33.85 o 
   1  11   4      285.51      303.62     34.40 o 
   2  11   4      537.64      571.74     36.50 o 
   3  11   4      237.36      246.69     36.65 o 
   4  11   4      229.44      317.93     91.35 o 
 -14   1   5       98.14      116.74     37.36 o 
 -13   1   5      156.38      190.24     36.69 o 
 -12   1   5      776.98      861.01     75.48 o 
 -11   1   5      435.67      468.35     46.11 o 
 -10   1   5      613.02      597.03     51.73 o 
  -9   1   5     2371.48     2098.43    119.80 o 
  -8   1   5       29.97       34.34     33.02 o 
  -7   1   5     3477.81     2833.48    243.22 o 
  -6   1   5     8904.80     7824.65    592.73 o 
  -5   1   5     7684.38     8326.16    234.78 o 
  -4   1   5      967.43      830.72     51.54 o 
  -3   1   5     7869.10     9382.78     98.04 o 
  -2   1   5     1375.17     1417.12     50.72 o 
  -1   1   5     8984.55    10923.02    807.63 o 
   0   1   5    37688.21    47159.32   2960.59 o 
   1   1   5     2892.94     2840.48    140.13 o 
   2   1   5    18623.16    18242.41   1469.14 o 
   3   1   5    12430.03    11478.36    463.52 o 
   4   1   5     1439.66     1245.61     38.85 o 
   5   1   5     3841.06     3099.45    216.96 o 
   6   1   5     2160.26     1795.17    123.42 o 
   7   1   5      124.32      104.35     35.03 o 
   8   1   5     1961.50     1986.61    116.81 o 
   9   1   5     2189.91     2409.33     91.30 o 
  10   1   5       60.42       52.94     30.68 o 
  11   1   5      265.33      310.96     32.13 o 
  12   1   5      396.43      502.16     32.88 o 
 -14   2   5      532.35      715.58     47.72 o 
 -13   2   5     1089.32     1171.24     57.85 o 
 -12   2   5        1.05       -3.13     37.78 o 
 -11   2   5     2708.45     2522.80    170.86 o 
 -10   2   5     3882.59     3143.69    247.09 o 
  -9   2   5       66.13       52.58     35.61 o 
  -8   2   5     9528.16     8577.41    545.16 o 
  -7   2   5    10074.40     9783.36    340.98 o 
  -6   2   5      353.29      326.42     39.98 o 
  -5   2   5    19914.43    20140.42    662.38 o 
  -4   2   5    40779.54    49117.49   1291.23 o 
  -3   2   5      273.78      359.60     39.82 o 
  -1   2   5    27139.09    32035.51   1004.55 o 
   0   2   5     5581.21     6022.02    230.73 o 
   1   2   5    49969.71    57867.79   1749.63 o 
   2   2   5    18945.73    20627.91    437.66 o 
   3   2   5     2634.56     2775.20     40.93 o 
   4   2   5    25664.29    24585.43   1025.90 o 
   5   2   5    11709.26    10291.44    485.42 o 
   6   2   5     3281.46     2643.41    131.43 o 
   7   2   5     8287.66     6495.06    611.02 o 
   8   2   5     2689.68     2403.86    120.14 o 
   9   2   5      639.86      696.12     38.14 o 
  10   2   5     3125.03     3510.60    142.18 o 
  11   2   5      892.12     1013.26     55.56 o 
  12   2   5      206.90      220.35     34.23 o 
 -13   3   5      236.65      229.94     37.30 o 
 -12   3   5     2038.13     1896.55    140.57 o 
 -11   3   5      789.18      693.44     39.06 o 
 -10   3   5     2675.73     2427.28    137.48 o 
  -9   3   5     9360.46     8516.45    355.22 o 
  -8   3   5     1226.85     1190.07     71.12 o 
  -7   3   5     2892.51     2815.84    112.57 o 
  -6   3   5     8852.44     8385.19     95.51 o 
  -5   3   5      613.63      617.38     33.81 o 
  -4   3   5    15939.11    16837.33    376.24 o 
  -3   3   5    58825.75    68517.15    936.18 o 
  -2   3   5     2116.66     2298.16     38.20 o 
  -1   3   5    25353.35    27202.64    579.11 o 
   0   3   5    25163.97    25074.97    940.76 o 
   1   3   5     3468.82     3747.31    134.98 o 
   2   3   5    14159.79    16077.27    598.35 o 
   3   3   5    24045.49    25211.23    854.20 o 
   4   3   5     1651.54     1769.43     46.61 o 
   5   3   5    16445.67    15343.07    272.55 o 
   6   3   5    22914.07    20016.08   1144.19 o 
   7   3   5      455.62      399.15     32.96 o 
   8   3   5     3782.14     2734.58    320.76 o 
   9   3   5     2924.44     2515.00    217.84 o 
  10   3   5        5.89       25.96     31.92 o 
  11   3   5      950.42     1023.65     61.32 o 
  12   3   5     1301.75     1614.08     82.06 o 
 -13   4   5      215.15      183.96     42.67 o 
 -12   4   5        1.33       21.38     37.39 o 
 -11   4   5     1032.04      911.37     42.28 o 
 -10   4   5     1863.17     1774.84    103.46 o 
  -9   4   5      581.66      530.67     36.03 o 
  -8   4   5     4312.60     4202.32    109.65 o 
  -7   4   5     2120.97     2080.09     42.50 o 
  -6   4   5      249.89      284.77     27.28 o 
  -5   4   5     4298.02     4118.02     70.93 o 
  -4   4   5     8414.97     8725.27     76.33 o 
  -3   4   5     1297.77     1286.18     37.84 o 
  -2   4   5    20709.84    22108.29    275.60 o 
  -1   4   5     5360.42     5979.91    150.12 o 
   0   4   5     4348.53     4420.49    157.67 o 
   1   4   5     2990.23     2884.11    143.94 o 
   2   4   5     3355.84     3623.53    173.47 o 
   3   4   5      212.76      273.15     27.88 o 
   4   4   5     4225.24     4085.73    118.07 o 
   5   4   5     4344.88     4311.38    127.91 o 
   6   4   5     2300.18     2223.51     88.82 o 
   7   4   5     1478.55     1391.09     74.24 o 
   8   4   5      719.32      648.63     48.10 o 
   9   4   5      221.75      188.63     32.05 o 
  10   4   5      479.81      390.14     44.96 o 
  11   4   5      344.14      372.07     39.82 o 
  12   4   5       65.68       34.48     39.82 o 
 -13   5   5        0.45      -21.60     44.20 o 
 -12   5   5        6.19       21.82     40.24 o 
 -11   5   5       45.43       44.28     38.98 o 
 -10   5   5       16.90       22.30     37.86 o 
  -9   5   5        3.99        3.71     37.08 o 
  -8   5   5      766.39      729.85     35.80 o 
  -7   5   5      329.95      322.07     31.64 o 
  -6   5   5        5.42        5.18     31.28 o 
  -5   5   5     1177.11     1169.23     30.57 o 
  -4   5   5      486.02      484.46     31.86 o 
  -3   5   5      110.43      118.53     31.46 o 
  -2   5   5        8.37       13.57     30.52 o 
  -1   5   5     3995.24     4359.99     94.26 o 
   0   5   5      452.08      445.21     32.20 o 
   1   5   5      235.06      231.68     29.18 o 
   2   5   5       52.50       11.36     28.19 o 
   3   5   5      420.34      380.62     27.53 o 
   4   5   5     1364.51     1343.96     60.35 o 
   5   5   5        7.17       10.53     30.02 o 
   6   5   5       20.08       44.13     32.34 o 
   7   5   5      117.55      127.68     32.39 o 
   8   5   5       16.32      -17.60     34.09 o 
   9   5   5       13.71       19.44     35.98 o 
  10   5   5      100.33       47.60     33.51 o 
  11   5   5       42.97       39.81     35.55 o 
 -12   6   5        1.91      -15.41     39.63 o 
 -11   6   5      139.29      140.25     39.31 o 
 -10   6   5      556.26      545.96     41.68 o 
  -9   6   5       24.74       20.85     33.31 o 
  -8   6   5     1048.03     1107.51     35.77 o 
  -7   6   5     3097.75     3192.57     86.95 o 
  -6   6   5      227.02      223.46     30.46 o 
  -5   6   5     3107.82     3022.28     53.30 o 
  -4   6   5      665.03      710.04     34.50 o 
  -3   6   5      734.46      665.54     30.40 o 
  -2   6   5      739.93      669.04     28.28 o 
  -1   6   5     4673.42     4554.73    100.91 o 
   0   6   5       24.59       42.84     28.31 o 
   1   6   5     6977.21     6821.30    204.22 o 
   2   6   5     2067.53     1971.44     52.06 o 
   3   6   5      889.58      877.06     32.35 o 
   4   6   5     2501.92     2504.37    119.13 o 
   5   6   5      458.20      463.93     29.14 o 
   6   6   5       74.95       84.88     27.62 o 
   7   6   5      953.01     1010.02     56.31 o 
   8   6   5      545.35      522.93     34.15 o 
   9   6   5       83.45       74.62     35.68 o 
  10   6   5      629.02      535.43     41.02 o 
 -11   7   5      226.01      197.98     37.89 o 
 -10   7   5      185.47      194.34     36.83 o 
  -9   7   5     1630.65     1762.28     87.39 o 
  -8   7   5      529.68      564.21     31.17 o 
  -7   7   5     1525.38     1591.42     42.48 o 
  -6   7   5     9846.79     9727.48    284.71 o 
  -5   7   5     1201.18     1224.21     32.53 o 
  -4   7   5     1937.99     1866.55     36.06 o 
  -3   7   5     5954.86     5347.78     68.63 o 
  -2   7   5      252.60      244.95     30.03 o 
  -1   7   5     1381.29     1304.38     33.41 o 
   0   7   5    13454.28    13726.73    377.37 o 
   1   7   5      806.36      879.53     31.77 o 
   2   7   5     5884.31     6101.24    175.67 o 
   3   7   5     6966.58     7179.59    251.73 o 
   4   7   5      317.37      338.57     29.05 o 
   5   7   5      913.59      970.58     65.48 o 
   6   7   5     2102.78     2284.55     99.55 o 
   7   7   5      139.97      150.09     31.43 o 
   8   7   5     1406.83     1524.29    117.00 o 
   9   7   5     1717.49     1804.21    111.98 o 
  10   7   5       12.32      -28.69     42.76 o 
 -10   8   5      504.25      482.94     37.65 o 
  -9   8   5       15.84       23.61     34.94 o 
  -8   8   5      931.10      945.01     38.81 o 
  -7   8   5     2369.66     2384.00    100.44 o 
  -6   8   5      153.99      135.84     32.49 o 
  -5   8   5     5002.39     4822.09    203.47 o 
  -4   8   5     2615.02     2509.60     50.35 o 
  -3   8   5      260.22      255.58     28.55 o 
  -2   8   5     6131.34     5478.87    109.92 o 
  -1   8   5     3203.12     2988.07     40.53 o 
   0   8   5      386.76      327.19     28.44 o 
   1   8   5     7605.34     7657.96    160.48 o 
   2   8   5     1907.85     1960.16     40.16 o 
   3   8   5      708.82      786.67     35.40 o 
   4   8   5     3433.20     3850.07    133.12 o 
   5   8   5      883.47     1005.78     46.05 o 
   6   8   5       45.91       39.40     34.99 o 
   7   8   5     2015.22     2261.74    142.14 o 
   8   8   5      593.51      526.72     41.30 o 
   9   8   5       77.80       62.75     46.17 o 
  -9   9   5      351.03      382.45     40.61 o 
  -8   9   5       43.80       56.08     35.11 o 
  -7   9   5       98.25       99.20     33.04 o 
  -6   9   5      819.47      839.33     39.05 o 
  -5   9   5       44.91       26.21     36.16 o 
  -4   9   5      847.04      763.83     31.87 o 
  -3   9   5     1708.59     1645.35     40.70 o 
  -2   9   5       65.88       82.72     31.55 o 
  -1   9   5      368.54      372.68     31.75 o 
   0   9   5     2222.20     2158.47     58.41 o 
   1   9   5       55.53       65.81     30.92 o 
   2   9   5      975.93     1018.89     33.07 o 
   3   9   5      912.32     1010.37     32.04 o 
   4   9   5        2.06       -4.32     34.26 o 
   5   9   5      688.69      773.21     36.83 o 
   6   9   5      899.94     1103.67     47.32 o 
   7   9   5       34.59        9.48     37.05 o 
  -7  10   5       22.28       16.99     36.08 o 
  -6  10   5       12.97        2.71     33.81 o 
  -5  10   5       35.90       43.15     34.93 o 
  -4  10   5        0.09       -7.50     32.73 o 
  -3  10   5       15.93       -0.03     34.08 o 
  -2  10   5        4.89        4.95     33.37 o 
  -1  10   5       34.91        0.55     34.26 o 
   0  10   5        3.78       18.45     34.13 o 
   1  10   5       63.26       82.33     33.34 o 
   2  10   5        4.58       20.20     32.06 o 
   3  10   5        1.45       -7.76     34.48 o 
   4  10   5       15.38       52.33     36.30 o 
   5  10   5        5.47        3.49     35.09 o 
   6  10   5        0.16      -12.72     41.33 o 
  -4  11   5      187.46      166.42     35.73 o 
  -3  11   5      230.80      193.86     30.78 o 
  -2  11   5      177.45      143.62     33.71 o 
  -1  11   5      106.51      110.58     35.11 o 
   0  11   5      217.11      191.39     34.31 o 
   1  11   5       83.08       88.57     35.10 o 
   2  11   5      136.82       94.81     34.37 o 
   3  11   5      166.98      114.00     39.74 o 
 -14   0   6       39.31       75.20     49.29 o 
 -13   0   6     2022.24     2399.35    149.46 o 
 -12   0   6     2416.25     2440.54    206.25 o 
 -11   0   6      211.11      261.04     78.58 o 
 -10   0   6     2629.64     2549.46    442.01 o 
  -9   0   6     3291.84     3131.28    615.17 o 
  -8   0   6      986.33      778.95     84.58 o 
  -7   0   6    30396.36    28845.02    892.91 o 
  -6   0   6    19187.92    16694.72   1592.88 o 
  -5   0   6     6650.05     6957.31    141.24 o 
  -3   0   6     8788.27    10044.98    173.19 o 
  -2   0   6      137.74      134.29     51.49 o 
  -1   0   6    40835.21    49636.10    207.28 o 
   0   0   6    10527.42    12024.30    510.89 o 
   1   0   6    15489.08    14602.91    938.21 o 
   2   0   6    82040.64    70935.43    293.23 o 
   3   0   6    16911.88    14889.64    228.84 o 
   4   0   6     5366.89     4405.61    308.34 o 
   5   0   6    15356.74    13201.79     86.29 o 
   6   0   6     2734.06     2537.98    172.75 o 
   7   0   6     2250.65     2334.45    164.13 o 
   8   0   6    11205.37    11644.27    923.97 o 
   9   0   6     2157.33     2662.97    196.71 o 
  10   0   6     2041.71     2261.47    432.60 o 
  11   0   6     2898.44     3677.73    128.28 o 
  12   0   6      171.36      177.51     40.53 o 
 -14   1   6      860.14     1125.05     71.39 o 
 -13   1   6      114.09       73.06     37.01 o 
 -12   1   6     1262.26     1377.56    112.78 o 
 -11   1   6     2094.34     2053.83    142.75 o 
 -10   1   6      158.58      146.28     36.32 o 
  -9   1   6     1571.67     1218.45     42.08 o 
  -8   1   6    12640.03     9246.84    503.80 o 
  -7   1   6      801.23      725.59     45.75 o 
  -6   1   6    14038.40    13906.35    380.06 o 
  -5   1   6    19147.97    20612.42    350.96 o 
  -4   1   6      410.12      414.98     54.20 o 
  -3   1   6    12956.80    14086.12    604.45 o 
  -2   1   6    30140.95    33842.22   1610.46 o 
  -1   1   6      291.21      314.37     32.63 o 
   0   1   6    15230.92    16842.98    758.40 o 
   1   1   6    32401.06    32824.65   2535.94 o 
   2   1   6     4827.30     4836.35    287.79 o 
   3   1   6    31863.39    33203.30   1366.07 o 
   4   1   6    10320.96     9370.17     67.80 o 
   5   1   6       20.07       10.30     33.07 o 
   6   1   6     4714.70     3713.00    218.53 o 
   7   1   6     6309.22     5832.57    257.77 o 
   8   1   6      372.52      381.80     31.32 o 
   9   1   6     2943.53     3224.07    155.63 o 
  10   1   6     2491.00     2879.43    188.12 o 
  11   1   6      113.63      135.69     30.92 o 
  12   1   6      561.75      690.83     45.57 o 
 -14   2   6       12.87       23.43     46.05 o 
 -13   2   6      170.01      184.09     39.27 o 
 -12   2   6        4.83       -8.91     42.59 o 
 -11   2   6      826.56      771.70     42.95 o 
 -10   2   6      365.28      276.92     34.49 o 
  -9   2   6     1488.86     1296.98     68.49 o 
  -8   2   6      201.94      172.96     43.66 o 
  -7   2   6     1278.29     1289.70     42.28 o 
  -6   2   6      369.74      327.48     45.60 o 
  -5   2   6      426.71      406.78     44.12 o 
  -4   2   6     5587.83     6341.58    206.99 o 
  -3   2   6      486.98      479.45     37.94 o 
  -2   2   6      193.95      172.93     33.38 o 
  -1   2   6     9614.84    10697.31    376.96 o 
   0   2   6    13807.05    15764.76    601.37 o 
   1   2   6       32.23       22.68     26.97 o 
   2   2   6     5120.95     5445.80    158.29 o 
   3   2   6      599.60      586.18     36.05 o 
   4   2   6     6438.37     6241.65    300.05 o 
   5   2   6     1755.22     1479.45     46.60 o 
   6   2   6       65.92       27.01     28.54 o 
   7   2   6        7.65        2.48     32.10 o 
   8   2   6      224.87      231.76     32.78 o 
   9   2   6      349.60      387.09     35.61 o 
  10   2   6      202.92      171.79     32.32 o 
  11   2   6      142.04      191.95     31.47 o 
  12   2   6        1.32      -20.68     32.43 o 
 -13   3   6       41.77       28.12     43.53 o 
 -12   3   6       33.86       33.77     39.49 o 
 -11   3   6      351.68      275.20     38.14 o 
 -10   3   6      272.00      250.82     46.34 o 
  -9   3   6      954.38      858.77     38.97 o 
  -8   3   6      723.25      714.38     41.56 o 
  -7   3   6       43.14       39.32     34.33 o 
  -6   3   6     1382.03     1430.51     38.08 o 
  -5   3   6      335.99      290.02     33.57 o 
  -4   3   6      331.19      334.76     41.16 o 
  -3   3   6     6098.66     6761.99    136.66 o 
  -2   3   6      274.25      248.05     36.95 o 
  -1   3   6       75.36      108.34     35.20 o 
   0   3   6      597.09      596.56     35.23 o 
   1   3   6      483.75      478.48     31.89 o 
   2   3   6      120.91      119.88     29.54 o 
   3   3   6      268.14      261.43     28.73 o 
   4   3   6     1355.65     1285.12     33.16 o 
   5   3   6       35.08       33.06     30.30 o 
   6   3   6     1823.64     1680.33     72.40 o 
   7   3   6      375.83      358.32     32.35 o 
   8   3   6      125.09       52.40     29.13 o 
   9   3   6      187.17      203.54     34.20 o 
  10   3   6       55.93       17.46     38.32 o 
  11   3   6        0.44       14.12     35.15 o 
  12   3   6      100.22      145.27     36.75 o 
 -13   4   6      333.04      323.09     41.01 o 
 -12   4   6      608.34      540.78     43.42 o 
 -11   4   6      146.04      137.70     37.23 o 
 -10   4   6     3451.08     3529.29    167.51 o 
  -9   4   6     3202.97     3031.36    145.29 o 
  -8   4   6       11.74       -6.61     39.20 o 
  -7   4   6     4126.40     4099.98     87.20 o 
  -6   4   6     5543.04     5498.17    125.61 o 
  -5   4   6     1225.21     1198.72     32.51 o 
  -4   4   6    13748.14    13844.29    152.58 o 
  -3   4   6    13464.90    14658.91    203.91 o 
  -2   4   6     3697.15     3704.91     54.69 o 
  -1   4   6    18372.53    18686.99    521.70 o 
   0   4   6    16940.84    17705.66    730.41 o 
   1   4   6      894.78      886.52     42.96 o 
   2   4   6    12223.02    12821.41    549.14 o 
   3   4   6     2393.18     2166.31    135.09 o 
   4   4   6     3680.05     3765.27    150.98 o 
   5   4   6     9011.61     9290.97    360.20 o 
   6   4   6     3940.86     3577.00    136.96 o 
   7   4   6     1443.21     1272.39     80.81 o 
   8   4   6     1489.36     1210.73     91.56 o 
   9   4   6      382.18      260.59     36.39 o 
  10   4   6      101.92      118.34     33.98 o 
  11   4   6      801.22      888.81     54.68 o 
 -13   5   6      126.28      110.19     52.13 o 
 -12   5   6      541.30      543.44     43.24 o 
 -11   5   6     1841.69     1921.11    163.34 o 
 -10   5   6      205.10      188.55     38.34 o 
  -9   5   6     2232.09     2285.27     75.24 o 
  -8   5   6     5049.62     5155.67    116.98 o 
  -7   5   6      518.69      548.21     30.72 o 
  -6   5   6     4492.98     4460.65     66.23 o 
  -5   5   6    12840.10    12331.56    187.71 o 
  -4   5   6     1332.69     1347.55     33.22 o 
  -3   5   6    11912.87    11480.08    148.61 o 
  -2   5   6    21598.36    21329.47    305.56 o 
  -1   5   6      578.57      651.79     29.31 o 
   0   5   6    19006.66    18947.52    649.13 o 
   1   5   6    17981.04    17285.65    636.89 o 
   2   5   6       76.06       81.91     26.75 o 
   3   5   6    11886.79    11715.14    420.91 o 
   4   5   6    11127.04    11316.08    383.31 o 
   5   5   6        9.42       10.69     29.12 o 
   6   5   6     4811.34     4787.93    210.67 o 
   7   5   6     4658.47     4589.98    205.35 o 
   8   5   6        3.72       24.27     34.34 o 
   9   5   6     2048.22     1737.74    156.47 o 
  10   5   6     1457.26     1223.98    175.70 o 
  11   5   6        2.94       21.93     37.53 o 
 -12   6   6      401.16      409.91     39.88 o 
 -11   6   6       52.52       65.77     37.78 o 
 -10   6   6     1048.97     1080.66     41.93 o 
  -9   6   6      578.42      632.30     34.86 o 
  -8   6   6      768.77      801.04     34.69 o 
  -7   6   6     4626.18     4676.99    103.31 o 
  -6   6   6     4083.04     4063.70    106.03 o 
  -5   6   6      663.53      648.53     34.57 o 
  -4   6   6     7279.93     6908.47    104.94 o 
  -3   6   6     3770.06     3438.02     39.44 o 
  -2   6   6      784.62      758.81     28.31 o 
  -1   6   6    10023.01     9902.79    168.30 o 
   0   6   6     4148.43     4288.34    140.00 o 
   1   6   6     4335.40     4082.51    126.64 o 
   2   6   6    12658.75    12457.96    374.62 o 
   3   6   6     3501.64     3734.21    201.46 o 
   4   6   6     1747.38     1826.47    109.59 o 
   5   6   6     2259.99     2346.53    121.50 o 
   6   6   6      926.42     1046.39     34.47 o 
   7   6   6     1220.64     1291.18     80.93 o 
   8   6   6     1929.72     2017.19    173.96 o 
   9   6   6      275.54      231.21     36.72 o 
  10   6   6      247.22      140.17     34.47 o 
 -11   7   6       75.49       90.21     36.99 o 
 -10   7   6       10.18        6.44     38.08 o 
  -9   7   6      187.10      172.39     38.82 o 
  -8   7   6      406.95      438.52     33.61 o 
  -7   7   6       21.43       -4.26     34.67 o 
  -6   7   6     1201.22     1201.72     37.43 o 
  -5   7   6      579.19      603.86     30.47 o 
  -4   7   6      178.79      172.33     31.04 o 
  -3   7   6     1103.34     1011.58     31.89 o 
  -2   7   6       70.51       54.26     30.58 o 
  -1   7   6      336.03      310.69     29.78 o 
   0   7   6     1049.78     1043.45     32.15 o 
   1   7   6     1199.19     1246.17     33.95 o 
   2   7   6        5.08       35.78     30.91 o 
   3   7   6     1417.67     1385.91     52.88 o 
   4   7   6      499.86      467.76     29.07 o 
   5   7   6        9.84       48.88     31.82 o 
   6   7   6      326.04      361.78     33.37 o 
   7   7   6      330.26      354.72     38.64 o 
   8   7   6        8.95       20.34     36.27 o 
   9   7   6      180.54      115.62     39.02 o 
 -10   8   6       16.27       13.68     38.54 o 
  -9   8   6        5.40       22.13     38.27 o 
  -8   8   6       50.99       59.04     34.00 o 
  -7   8   6      108.21      128.07     34.44 o 
  -6   8   6       94.77       74.06     34.10 o 
  -5   8   6       62.85       39.32     30.95 o 
  -4   8   6       99.58       71.58     33.62 o 
  -3   8   6      380.17      356.13     34.82 o 
  -2   8   6      158.91      151.68     29.80 o 
  -1   8   6      274.10      305.72     31.20 o 
   0   8   6       18.49       70.50     29.49 o 
   1   8   6      325.60      325.10     32.37 o 
   2   8   6      350.78      365.82     33.83 o 
   3   8   6      330.27      370.36     34.11 o 
   4   8   6        7.03        9.43     34.01 o 
   5   8   6      350.34      383.14     31.79 o 
   6   8   6        1.60       -0.53     35.11 o 
   7   8   6      280.63      305.10     35.07 o 
   8   8   6       65.29       43.01     39.41 o 
  -9   9   6      292.06      342.04     41.16 o 
  -8   9   6      756.21      796.08     54.79 o 
  -7   9   6       55.71       79.79     32.21 o 
  -6   9   6      510.44      495.58     35.58 o 
  -5   9   6     1235.14     1243.70     49.16 o 
  -4   9   6      624.17      591.75     30.72 o 
  -3   9   6      995.48      875.01     31.25 o 
  -2   9   6     2612.11     2315.89     61.00 o 
  -1   9   6       34.95       52.66     31.17 o 
   0   9   6      866.51      855.03     33.36 o 
   1   9   6     1052.88     1107.52     33.46 o 
   2   9   6      182.35      229.63     31.95 o 
   3   9   6      607.08      675.19     36.24 o 
   4   9   6     1514.27     1741.08     71.05 o 
   5   9   6       62.64       75.73     34.62 o 
   6   9   6      903.03     1052.31     47.32 o 
   7   9   6      373.79      438.91     38.53 o 
  -7  10   6      517.39      497.39     47.04 o 
  -6  10   6      345.69      336.94     35.05 o 
  -5  10   6       56.02       66.98     34.31 o 
  -4  10   6     1703.48     1477.46     38.51 o 
  -3  10   6     1148.66     1033.43     33.68 o 
  -2  10   6      430.06      420.05     34.01 o 
  -1  10   6     2901.97     2728.99     58.51 o 
   0  10   6      681.00      661.98     35.15 o 
   1  10   6      340.05      309.42     33.87 o 
   2  10   6      903.01      994.57     48.32 o 
   3  10   6      517.02      563.08     39.95 o 
   4  10   6      201.93      219.56     36.13 o 
   5  10   6     1694.13     1866.73     75.60 o 
  -4  11   6       61.37       63.92     37.91 o 
  -3  11   6      554.40      459.49     34.61 o 
  -2  11   6      960.41      883.13     36.98 o 
  -1  11   6        0.64       34.03     34.42 o 
   0  11   6      890.65      831.70     36.69 o 
   1  11   6      306.58      320.46     35.20 o 
   2  11   6        7.95      -27.97     38.49 o 
 -14   1   7      327.43      386.31     44.38 o 
 -13   1   7      545.39      617.62     43.03 o 
 -12   1   7      208.33      194.20     43.50 o 
 -11   1   7      587.02      557.22     42.32 o 
 -10   1   7     1002.74      856.68     39.86 o 
  -9   1   7        5.17       -2.62     39.73 o 
  -8   1   7     3159.38     2524.52    152.88 o 
  -7   1   7     5627.81     5068.24    195.43 o 
  -6   1   7      390.06      380.06     50.40 o 
  -5   1   7    10838.07    11516.46    237.22 o 
  -4   1   7    10900.88    11601.67    100.44 o 
  -3   1   7     5618.80     6398.46    146.64 o 
  -2   1   7    19993.29    22199.80    921.52 o 
  -1   1   7     7127.54     7616.88    394.98 o 
   0   1   7     2914.93     3177.28    115.92 o 
   1   1   7    23049.14    23182.52   2068.61 o 
   2   1   7    11529.49    10967.98    542.22 o 
   3   1   7      554.49      455.59     36.28 o 
   4   1   7     7536.10     6636.47    290.91 o 
   5   1   7     2474.48     1915.84     97.46 o 
   6   1   7      163.71      136.85     29.75 o 
   7   1   7     2740.82     2627.64     97.02 o 
   8   1   7      322.09      382.54     30.20 o 
   9   1   7       65.96       67.78     31.95 o 
  10   1   7      596.07      718.65     34.50 o 
  11   1   7      502.42      615.77     31.43 o 
  12   1   7        5.55        6.38     31.48 o 
 -14   2   7      304.46      318.76     50.80 o 
 -13   2   7      127.67      138.66     43.19 o 
 -12   2   7     1764.65     1657.23    102.51 o 
 -11   2   7     2124.94     1783.99    110.51 o 
 -10   2   7      614.00      516.80     35.72 o 
  -9   2   7     7870.15     7535.45    227.76 o 
  -8   2   7     2464.79     2370.13     81.52 o 
  -7   2   7     1917.57     1876.62     58.94 o 
  -6   2   7    13893.11    14343.79    435.19 o 
  -5   2   7    11402.79    12015.33    205.46 o 
  -4   2   7     1398.92     1279.23     62.41 o 
  -3   2   7    46573.93    54318.18   2489.53 o 
  -2   2   7    23368.39    24646.65    951.66 o 
  -1   2   7    13216.83    13317.42    654.53 o 
   0   2   7    35976.08    39422.70   2421.96 o 
   1   2   7     6103.85     6882.72    317.88 o 
   2   2   7     9902.28     9419.24    393.43 o 
   3   2   7    27312.74    25734.23   1119.75 o 
   4   2   7     5085.73     4740.46    294.48 o 
   5   2   7     7419.78     6111.16    230.23 o 
   6   2   7    11834.94     9873.67    477.54 o 
   7   2   7      804.20      740.94     51.52 o 
   8   2   7     2697.53     2559.88    117.63 o 
   9   2   7     2843.73     3011.03    114.09 o 
  10   2   7      210.60      220.40     35.84 o 
  11   2   7      396.34      457.55     34.34 o 
  12   2   7      974.44     1198.55     37.28 o 
 -13   3   7      586.86      538.51     44.17 o 
 -12   3   7       91.27       63.90     40.93 o 
 -11   3   7     2236.69     2038.21    128.33 o 
 -10   3   7     6096.99     6427.54    320.81 o 
  -9   3   7       85.82       57.77     38.23 o 
  -8   3   7     6978.95     7025.42    274.68 o 
  -7   3   7     8144.79     7832.63    230.70 o 
  -6   3   7       38.68       56.32     37.59 o 
  -5   3   7    10767.96    10553.31    239.40 o 
  -4   3   7    10899.08    11114.43    270.20 o 
  -3   3   7      118.97      114.63     34.23 o 
  -2   3   7    41261.84    43777.47    961.47 o 
  -1   3   7    34250.10    36128.86   1424.36 o 
   0   3   7       24.83       37.27     31.14 o 
   1   3   7    17897.81    19082.26    805.87 o 
   2   3   7     7210.83     7150.49    210.37 o 
   3   3   7       24.51       38.14     28.60 o 
   4   3   7    14049.86    13455.58    305.46 o 
   5   3   7    16277.21    14911.43    772.24 o 
   6   3   7      413.62      360.27     33.83 o 
   7   3   7     7921.04     6311.60    319.53 o 
   8   3   7     3141.90     2639.97    296.95 o 
   9   3   7       43.70       20.83     32.27 o 
  10   3   7     1257.03     1286.61    106.81 o 
  11   3   7      686.90      773.76     47.75 o 
 -13   4   7       38.95       19.31     39.95 o 
 -12   4   7      494.12      440.68     41.24 o 
 -11   4   7      508.16      528.18     45.30 o 
 -10   4   7      601.65      632.98     45.22 o 
  -9   4   7     3858.87     3758.23    159.43 o 
  -8   4   7      744.23      749.66     36.92 o 
  -7   4   7     2390.23     2392.57     56.11 o 
  -6   4   7     4375.66     4151.63     75.52 o 
  -5   4   7      670.10      637.43     32.43 o 
  -4   4   7      559.76      565.25     34.23 o 
  -3   4   7     7765.15     8054.78     77.63 o 
  -2   4   7     2637.32     2736.05     36.01 o 
  -1   4   7     5225.59     5217.36    165.31 o 
   0   4   7     7272.83     7140.42    369.82 o 
   1   4   7     1314.79     1466.20     64.58 o 
   2   4   7      644.31      662.11     28.14 o 
   3   4   7     4793.29     4638.81    140.32 o 
   4   4   7     3007.32     3050.82     86.33 o 
   5   4   7     2750.52     2460.92    161.31 o 
   6   4   7     4507.26     4066.01    171.97 o 
   7   4   7      124.14      105.87     32.04 o 
   8   4   7     1466.03     1190.16    112.20 o 
   9   4   7      579.71      492.52     72.77 o 
  10   4   7       24.48       30.89     33.18 o 
  11   4   7       82.49       44.10     36.44 o 
 -12   5   7       60.50       77.57     41.64 o 
 -11   5   7        0.92       15.34     37.54 o 
 -10   5   7        1.54        2.05     34.61 o 
  -9   5   7      114.01      116.86     36.51 o 
  -8   5   7      384.36      397.47     35.17 o 
  -7   5   7       63.31       42.01     33.27 o 
  -6   5   7      503.33      525.65     35.33 o 
  -5   5   7        9.83        4.75     33.63 o 
  -4   5   7      247.17      267.16     32.41 o 
  -3   5   7     1160.66     1120.91     33.63 o 
  -2   5   7      106.32      106.56     29.11 o 
  -1   5   7      189.54      186.77     30.72 o 
   0   5   7     1116.41     1057.21     48.31 o 
   1   5   7      476.50      470.07     27.30 o 
   2   5   7       27.67       37.81     26.86 o 
   3   5   7      760.94      815.74     32.64 o 
   4   5   7       25.01       22.57     31.20 o 
   5   5   7      460.03      417.70     29.65 o 
   6   5   7        0.17       -3.67     31.10 o 
   7   5   7       30.15       48.71     35.12 o 
   8   5   7       50.56       32.61     32.55 o 
   9   5   7        0.43      -23.34     36.04 o 
  10   5   7        4.84      -15.62     35.59 o 
 -12   6   7      231.02      211.23     41.82 o 
 -11   6   7      103.91       66.70     46.67 o 
 -10   6   7       23.84       38.29     38.60 o 
  -9   6   7      728.93      819.31     37.35 o 
  -8   6   7      693.12      769.55     41.30 o 
  -7   6   7        9.87      -11.56     31.80 o 
  -6   6   7     4438.85     4355.64    115.89 o 
  -5   6   7      735.25      758.35     35.59 o 
  -4   6   7     1420.61     1324.51     36.73 o 
  -3   6   7     2526.08     2529.72     40.83 o 
  -2   6   7      106.44      134.99     30.37 o 
  -1   6   7      276.45      244.46     28.43 o 
   0   6   7     2364.51     2406.13     95.32 o 
   1   6   7     3156.63     3226.85    121.55 o 
   2   6   7      727.61      727.60     36.77 o 
   3   6   7     4636.79     4669.40    263.37 o 
   4   6   7       61.07       60.72     29.65 o 
   5   6   7      446.62      449.82     31.22 o 
   6   6   7      942.96     1039.71     39.64 o 
   7   6   7      413.41      392.17     34.16 o 
   8   6   7      312.88      328.25     37.48 o 
   9   6   7      665.83      617.52     40.33 o 
  10   6   7        2.89       -5.79     37.80 o 
 -11   7   7      353.11      389.50     44.76 o 
 -10   7   7      950.79      974.60     40.44 o 
  -9   7   7       31.82       12.52     39.97 o 
  -8   7   7     1175.99     1172.96     46.06 o 
  -7   7   7     3855.69     3950.60    102.09 o 
  -6   7   7      142.61      192.87     35.67 o 
  -5   7   7     6198.48     5411.92    101.78 o 
  -4   7   7     5923.49     5560.99     88.37 o 
  -3   7   7       93.68      124.60     31.73 o 
  -2   7   7     2449.93     2270.92     89.12 o 
  -1   7   7     3606.98     3646.64     92.57 o 
   0   7   7       88.89      107.43     29.81 o 
   1   7   7     7532.54     7445.22    290.61 o 
   2   7   7     7180.89     7150.94    263.93 o 
   3   7   7        8.61        7.80     28.60 o 
   4   7   7     3177.62     3475.23    180.89 o 
   5   7   7     1668.89     1842.36     91.77 o 
   6   7   7        6.90       -6.87     30.94 o 
   7   7   7     1145.64     1257.97     90.61 o 
   8   7   7     1073.51     1087.26     53.56 o 
   9   7   7       32.03        1.10     38.27 o 
 -10   8   7      132.41      105.89     43.50 o 
  -9   8   7     1167.48     1255.45     69.26 o 
  -8   8   7      342.64      364.68     33.48 o 
  -7   8   7      245.88      279.52     36.18 o 
  -6   8   7     2984.85     2744.58    137.17 o 
  -5   8   7      871.30      846.32     33.31 o 
  -4   8   7      967.09      926.97     33.81 o 
  -3   8   7     5195.50     4884.31     93.99 o 
  -2   8   7      855.56      866.48     45.89 o 
  -1   8   7      594.43      570.13     31.84 o 
   0   8   7     5866.17     6286.53    185.03 o 
   1   8   7     1748.12     1872.17     45.23 o 
   2   8   7     2932.53     3010.03    142.29 o 
   3   8   7     4007.12     4416.40    187.62 o 
   4   8   7      208.08      189.43     31.49 o 
   5   8   7      985.65     1157.99     59.27 o 
   6   8   7     1321.30     1570.86     63.92 o 
   7   8   7      248.79      299.60     38.25 o 
   8   8   7      264.35      216.20     40.53 o 
  -9   9   7        0.22       15.82     40.60 o 
  -8   9   7      363.95      379.37     34.97 o 
  -7   9   7      453.69      478.06     35.25 o 
  -6   9   7        0.18       -8.10     33.02 o 
  -5   9   7      991.71      946.72     36.29 o 
  -4   9   7      457.55      497.26     35.04 o 
  -3   9   7      182.05      166.09     29.75 o 
  -2   9   7     1791.08     1572.34     57.80 o 
  -1   9   7      815.20      811.98     32.35 o 
   0   9   7      160.10      170.47     29.70 o 
   1   9   7     1402.36     1388.65     52.48 o 
   2   9   7      475.85      543.95     35.12 o 
   3   9   7       90.18       86.94     34.17 o 
   4   9   7     1049.96     1209.62     55.66 o 
   5   9   7      239.58      342.68     38.47 o 
   6   9   7        5.09       -7.27     36.88 o 
   7   9   7      269.85      243.70     49.15 o 
  -7  10   7        7.52       -0.83     38.75 o 
  -6  10   7       61.83       77.17     33.90 o 
  -5  10   7        4.12      -14.84     34.14 o 
  -4  10   7        8.53        6.07     34.00 o 
  -3  10   7       34.42       45.93     33.01 o 
  -2  10   7       33.51       40.25     33.80 o 
  -1  10   7        2.19       15.82     33.65 o 
   0  10   7        5.24        3.95     33.33 o 
   1  10   7       45.02       51.97     31.86 o 
   2  10   7       18.50        8.55     35.16 o 
   3  10   7       10.91       -4.00     40.65 o 
   4  10   7        1.25       23.56     35.85 o 
   5  10   7        5.39      -14.20     38.51 o 
  -4  11   7       92.81      225.29     89.69 o 
  -3  11   7        6.87       -7.60     37.31 o 
  -2  11   7      181.79      172.14     33.03 o 
  -1  11   7      359.49      309.34     33.75 o 
   0  11   7       12.02       21.48     36.50 o 
   1  11   7       95.86      114.89     39.95 o 
   2  11   7       88.81       62.13    101.68 o 
 -14   0   8     1101.76     1509.42    197.68 o 
 -13   0   8      874.10     1003.03     94.88 o 
 -12   0   8      745.98      993.53     97.81 o 
 -11   0   8     4220.08     4436.71    907.15 o 
 -10   0   8     1135.48     1074.26    126.66 o 
  -9   0   8      772.11      789.69     82.87 o 
  -8   0   8    10505.02    10518.26    179.80 o 
  -7   0   8     1968.09     1996.08    117.57 o 
  -6   0   8    15181.41    13829.48   1256.50 o 
  -5   0   8    40718.50    47770.30    435.09 o 
  -4   0   8     3033.49     3099.59     93.54 o 
  -3   0   8     3201.85     2913.51     77.08 o 
  -2   0   8    14187.02    13720.89    268.92 o 
  -1   0   8     9895.42    10609.03    273.43 o 
   0   0   8    11817.96    11099.37    762.84 o 
   1   0   8    36999.89    37230.00   1966.31 o 
   2   0   8     7962.56     7799.18    646.83 o 
   3   0   8    17557.02    14174.62   1181.06 o 
   4   0   8    31453.59    22945.40   2796.85 o 
   5   0   8     1153.15     1124.93     52.48 o 
   6   0   8     3890.23     3887.21    214.27 o 
   7   0   8     7718.76     7958.03    718.36 o 
   8   0   8      182.71      169.86     49.00 o 
   9   0   8     2843.25     3028.57    216.99 o 
  10   0   8     4558.91     5708.71    240.21 o 
  11   0   8        6.13        1.57     42.75 o 
  12   0   8      738.11      900.98     54.01 o 
 -14   1   8       11.26       15.34     45.41 o 
 -13   1   8      755.63      885.98     62.58 o 
 -12   1   8     1258.99     1323.42     69.52 o 
 -11   1   8       72.21       66.12     41.30 o 
 -10   1   8     2291.12     1738.65     59.46 o 
  -9   1   8     3038.19     2296.26    182.45 o 
  -8   1   8       82.46       64.82     51.99 o 
  -7   1   8     9181.18     9300.60    267.86 o 
  -6   1   8    13210.81    13913.93    129.96 o 
  -5   1   8      666.31      638.27     56.06 o 
  -4   1   8    27051.75    31504.68   1059.56 o 
  -3   1   8     4142.77     4120.39     76.79 o 
  -2   1   8      719.07      640.51     33.77 o 
  -1   1   8    16767.95    17153.78    868.73 o 
   0   1   8    18757.99    19054.80    821.69 o 
   1   1   8      159.89      148.67     36.70 o 
   2   1   8    25119.87    24024.78   1781.17 o 
   3   1   8     9614.99     8710.51    234.63 o 
   4   1   8     1423.07     1182.44     34.19 o 
   5   1   8     8680.63     7623.62    357.51 o 
   6   1   8     2617.64     2288.41    156.83 o 
   7   1   8      169.18      180.85     31.54 o 
   8   1   8     3012.87     3281.06    160.93 o 
   9   1   8     1592.78     1813.64     60.34 o 
  10   1   8      234.96      266.86     34.20 o 
  11   1   8     1193.89     1532.70     82.43 o 
 -14   2   8      134.26      139.92     48.74 o 
 -13   2   8        3.93        5.50     45.34 o 
 -12   2   8      351.64      350.97     44.10 o 
 -11   2   8      461.74      379.10     42.97 o 
 -10   2   8       67.07       42.81     42.33 o 
  -9   2   8      191.51      203.29     45.94 o 
  -8   2   8     1997.69     2052.53     68.02 o 
  -7   2   8     2420.76     2434.88     98.73 o 
  -6   2   8       34.63       20.92     48.59 o 
  -5   2   8     5542.30     5882.45    114.66 o 
  -4   2   8     1667.61     1675.52     59.99 o 
  -3   2   8     3904.53     3929.94    118.04 o 
  -2   2   8     7128.07     7279.81    410.92 o 
  -1   2   8     3468.14     3634.42    299.80 o 
   0   2   8      976.10     1117.16     81.02 o 
   1   2   8     4702.51     4726.36    276.53 o 
   2   2   8      461.76      503.59     33.75 o 
   3   2   8     1429.83     1152.61     76.46 o 
   4   2   8     2667.02     2311.28    112.62 o 
   5   2   8      907.28      831.14     30.00 o 
   6   2   8      574.90      490.44     33.29 o 
   7   2   8     1140.18      967.44     92.43 o 
   8   2   8      191.82      177.87     35.29 o 
   9   2   8       12.55       12.71     31.45 o 
  10   2   8      307.29      351.37     33.41 o 
  11   2   8       16.02      -22.18     33.71 o 
 -13   3   8       38.75       45.50     42.23 o 
 -12   3   8       88.72      102.46     45.23 o 
 -11   3   8       73.38       84.40     44.62 o 
 -10   3   8      558.92      505.49     45.18 o 
  -9   3   8      966.69      982.59     41.75 o 
  -8   3   8      314.94      292.23     42.01 o 
  -7   3   8      644.02      672.00     44.50 o 
  -6   3   8      438.59      479.77     44.52 o 
  -5   3   8       80.01       69.63     36.25 o 
  -4   3   8     1706.48     1947.87     41.96 o 
  -3   3   8     1118.71     1163.21     36.51 o 
  -2   3   8        1.44       -6.73     33.21 o 
  -1   3   8     4574.87     4515.82    198.46 o 
   0   3   8      524.21      490.00     31.10 o 
   1   3   8       24.75       -1.41     28.35 o 
   2   3   8      661.00      757.17     29.12 o 
   3   3   8     1094.80     1087.35     46.72 o 
   4   3   8       62.60       49.44     29.62 o 
   5   3   8     1532.88     1343.76     98.46 o 
   6   3   8      679.24      667.58     33.26 o 
   7   3   8      114.11       90.88     31.98 o 
   8   3   8     1007.31      841.39     93.28 o 
   9   3   8        3.50       11.62     36.82 o 
  10   3   8       43.19       39.82     33.11 o 
  11   3   8       29.97       87.26     33.96 o 
 -13   4   8      120.30       95.86     44.95 o 
 -12   4   8      193.78      180.57     40.63 o 
 -11   4   8     1476.79     1684.79     71.74 o 
 -10   4   8      794.84      800.81     41.91 o 
  -9   4   8     1112.10     1110.90     42.19 o 
  -8   4   8     6443.28     6596.09    290.41 o 
  -7   4   8     1265.48     1311.18     48.57 o 
  -6   4   8      397.97      397.15     33.02 o 
  -5   4   8     6189.81     5944.96     92.37 o 
  -4   4   8     1199.95     1219.08     35.22 o 
  -3   4   8     4646.34     4460.08     77.86 o 
  -2   4   8    22702.66    23084.85    576.96 o 
  -1   4   8     4957.65     5062.24    240.13 o 
   0   4   8     4802.79     4731.75    277.19 o 
   1   4   8    10169.27    10161.95    596.39 o 
   2   4   8     1132.47     1259.32     56.46 o 
   3   4   8     2330.28     2287.18     79.49 o 
   4   4   8     7370.74     7629.22    282.64 o 
   5   4   8      419.74      439.95     33.63 o 
   6   4   8     3668.50     3379.03    237.53 o 
   7   4   8     3390.69     2913.96    152.62 o 
   8   4   8      267.55      241.99     32.14 o 
   9   4   8      622.42      576.40     82.87 o 
  10   4   8      484.97      491.53     38.37 o 
  11   4   8        3.59       -0.76     38.89 o 
 -12   5   8      881.53      905.57     46.92 o 
 -11   5   8       10.38        7.49     44.70 o 
 -10   5   8     1729.73     1817.77     74.83 o 
  -9   5   8     3591.78     3735.92    118.22 o 
  -8   5   8       53.77       73.51     37.31 o 
  -7   5   8     5501.44     5317.43     80.72 o 
  -6   5   8     6775.53     6660.15    147.64 o 
  -5   5   8        3.90       -0.92     34.67 o 
  -4   5   8    13248.87    12107.94    147.20 o 
  -3   5   8    11329.99    10589.30    197.10 o 
  -2   5   8      200.71      180.86     28.71 o 
  -1   5   8    19373.15    18523.70    692.15 o 
   0   5   8    11218.18    11133.23    643.66 o 
   1   5   8      694.80      626.47     41.36 o 
   2   5   8    16233.01    15964.61    797.68 o 
   3   5   8     6318.36     6730.59    272.21 o 
   4   5   8     1412.82     1431.77     55.72 o 
   5   5   8     4995.14     4966.97    155.68 o 
   6   5   8     2996.90     3103.36     87.05 o 
   7   5   8      237.56      219.98     34.32 o 
   8   5   8     2482.56     2176.75    172.48 o 
   9   5   8      843.45      706.44     82.79 o 
  10   5   8       66.60       55.65     35.67 o 
 -12   6   8      153.37      171.43     44.78 o 
 -11   6   8      881.21      960.75     52.79 o 
 -10   6   8      191.76      194.30     43.34 o 
  -9   6   8      315.64      306.00     36.55 o 
  -8   6   8     2861.53     2986.52    103.76 o 
  -7   6   8      236.53      282.25     36.17 o 
  -6   6   8     2539.34     2439.64     50.51 o 
  -5   6   8     8089.78     7592.99    100.34 o 
  -4   6   8      983.69      966.28     34.05 o 
  -3   6   8     1732.16     1660.41     36.95 o 
  -2   6   8     4343.89     4379.55     76.97 o 
  -1   6   8      152.68      181.82     29.39 o 
   0   6   8     3183.86     3262.21    160.87 o 
   1   6   8     8328.19     8172.84    409.55 o 
   2   6   8      609.84      683.09     48.08 o 
   3   6   8     4239.81     4043.80    287.48 o 
   4   6   8     4081.60     4218.28    256.20 o 
   5   6   8      246.47      286.30     32.76 o 
   6   6   8     1512.23     1543.98     56.85 o 
   7   6   8     1101.17     1244.66     82.29 o 
   8   6   8        8.21       17.75     37.14 o 
   9   6   8      734.54      592.55     68.66 o 
 -11   7   8       28.91        8.44     41.40 o 
 -10   7   8      137.51      148.64     41.44 o 
  -9   7   8      125.71      155.90     38.31 o 
  -8   7   8        3.77       -6.00     32.95 o 
  -7   7   8      701.27      709.66     36.29 o 
  -6   7   8      547.20      611.45     37.02 o 
  -5   7   8      354.91      375.81     33.30 o 
  -4   7   8     2836.31     2735.67     36.90 o 
  -3   7   8       61.45       67.32     31.43 o 
  -2   7   8      109.33       61.83     29.08 o 
  -1   7   8      990.31     1040.27     36.51 o 
   0   7   8      199.28      195.68     29.45 o 
   1   7   8       35.44       51.27     30.50 o 
   2   7   8     1335.27     1351.13     74.30 o 
   3   7   8      701.52      746.75     58.03 o 
   4   7   8      106.63      139.56     32.29 o 
   5   7   8      523.65      580.35     31.61 o 
   6   7   8      167.50      187.41     36.69 o 
   7   7   8        2.76      -23.41     37.54 o 
   8   7   8      199.57      133.00     40.02 o 
   9   7   8      102.99       60.30     53.57 o 
 -10   8   8       90.44       91.28     43.36 o 
  -9   8   8        4.46       -7.58     41.56 o 
  -8   8   8       59.07       64.34     35.02 o 
  -7   8   8        4.78      -19.95     35.63 o 
  -6   8   8       84.51       75.56     30.79 o 
  -5   8   8      293.32      261.11     32.43 o 
  -4   8   8      475.47      451.68     32.66 o 
  -3   8   8        8.34       11.81     34.58 o 
  -2   8   8      566.04      540.42     34.45 o 
  -1   8   8        3.62       17.12     31.16 o 
   0   8   8      811.94      849.73     34.52 o 
   1   8   8      203.44      255.21     31.97 o 
   2   8   8       21.53      -28.33     33.19 o 
   3   8   8        2.63       -8.34     31.69 o 
   4   8   8      334.48      380.51     37.01 o 
   5   8   8       81.54      128.06     34.04 o 
   6   8   8       39.96       82.87     33.75 o 
   7   8   8       51.55       44.57     40.74 o 
   8   8   8       18.07      119.47     89.78 o 
  -8   9   8        3.57      -11.53     35.87 o 
  -7   9   8      473.50      469.55     37.04 o 
  -6   9   8      610.65      582.26     34.72 o 
  -5   9   8       33.26       41.19     32.99 o 
  -4   9   8     1055.41     1001.73     35.75 o 
  -3   9   8     1799.44     1762.74     37.87 o 
  -2   9   8        0.70       15.09     30.41 o 
  -1   9   8     1601.60     1470.60     35.42 o 
   0   9   8      727.63      731.58     32.54 o 
   1   9   8      110.05       97.81     34.31 o 
   2   9   8      640.20      668.90     36.12 o 
   3   9   8      485.79      527.88     36.59 o 
   4   9   8       10.26       30.74     33.50 o 
   5   9   8      886.10      998.42     50.98 o 
   6   9   8      404.06      424.22     37.95 o 
  -6  10   8      212.76      184.41     34.10 o 
  -5  10   8      669.60      604.81     35.45 o 
  -4  10   8      239.72      238.49     37.28 o 
  -3  10   8      599.49      530.37     33.94 o 
  -2  10   8     2646.47     2464.18     82.27 o 
  -1  10   8      362.45      361.62     31.79 o 
   0  10   8      899.53      810.63     35.24 o 
   1  10   8     1230.43     1338.04     42.36 o 
   2  10   8      172.57      141.59     35.44 o 
   3  10   8      335.11      306.01     36.29 o 
   4  10   8     1020.55     1015.61     42.35 o 
  -3  11   8      458.91      341.36     51.91 o 
  -2  11   8       29.20       -6.12     36.90 o 
  -1  11   8      881.31      792.68     40.37 o 
   0  11   8      265.32      269.95     39.65 o 
 -14   1   9      188.14      213.02     47.24 o 
 -13   1   9       44.13       50.26     47.60 o 
 -12   1   9      711.49      736.11     52.71 o 
 -11   1   9      972.70      845.31     46.27 o 
 -10   1   9        8.79        1.17     42.89 o 
  -9   1   9     1439.64     1358.56     83.41 o 
  -8   1   9     1451.98     1479.98     73.33 o 
  -7   1   9     1884.97     1955.48     65.47 o 
  -6   1   9     9075.74     8855.29    125.55 o 
  -5   1   9     8823.22     8629.11     92.23 o 
  -4   1   9       57.24       42.13     48.36 o 
  -3   1   9    14994.37    15827.83    421.77 o 
  -2   1   9     5672.27     6088.93    185.33 o 
  -1   1   9     2207.65     2258.18     78.64 o 
   0   1   9    15863.80    16665.36   1003.37 o 
   1   1   9     2555.23     2582.22    171.50 o 
   2   1   9     5412.58     5415.37    321.00 o 
   3   1   9     7080.17     6308.62    231.75 o 
   4   1   9     4607.52     4112.97     45.76 o 
   5   1   9      151.61       93.07     35.29 o 
   6   1   9     2275.65     1953.21    111.35 o 
   7   1   9      241.52      252.80     30.49 o 
   8   1   9      492.33      504.84     33.29 o 
   9   1   9     1074.46     1319.70     64.52 o 
  10   1   9      140.32      175.75     31.79 o 
  11   1   9       63.38       79.86     32.39 o 
 -14   2   9      199.49      201.90     52.47 o 
 -13   2   9      837.01      839.00     52.02 o 
 -12   2   9      427.54      339.17     49.23 o 
 -11   2   9      671.85      586.29     50.04 o 
 -10   2   9     5557.81     5622.58    160.25 o 
  -9   2   9     1221.04     1224.07     53.84 o 
  -8   2   9     3227.68     3601.63     68.22 o 
  -7   2   9    11839.18    11505.95     80.18 o 
  -6   2   9      653.08      565.52     49.69 o 
  -5   2   9     9019.85     8524.90    105.50 o 
  -4   2   9    20306.08    21048.85    531.55 o 
  -3   2   9     2216.36     2367.39     72.25 o 
  -2   2   9    12300.80    11525.65    495.11 o 
  -1   2   9    23570.20    23547.66   1460.74 o 
   0   2   9     1940.60     2144.75    141.39 o 
   1   2   9    18981.17    20088.31   1249.75 o 
   2   2   9    10889.05    10231.92    339.66 o 
   3   2   9      363.35      362.53     32.77 o 
   4   2   9     6523.86     5557.75    257.56 o 
   5   2   9    11231.01     9711.12    274.68 o 
   6   2   9      273.61      288.66     31.55 o 
   7   2   9     4711.20     4078.76    355.82 o 
   8   2   9     3124.85     3045.14    179.58 o 
   9   2   9        5.13        2.22     34.88 o 
  10   2   9      875.90      991.97     58.74 o 
  11   2   9      811.11      923.37     61.15 o 
 -13   3   9       10.33       16.14     45.44 o 
 -12   3   9      517.61      508.88     43.99 o 
 -11   3   9     1385.82     1415.64     47.97 o 
 -10   3   9      190.31      215.02     50.17 o 
  -9   3   9     6766.25     7058.57    355.05 o 
  -8   3   9     6861.51     6913.27    173.60 o 
  -7   3   9      316.36      416.16     54.72 o 
  -6   3   9     9176.55     8901.77    146.61 o 
  -5   3   9     2973.55     2995.68     97.75 o 
  -4   3   9      995.35     1025.87     37.40 o 
  -3   3   9    24273.39    24317.94    525.90 o 
  -2   3   9    13160.80    12660.62    461.34 o 
  -1   3   9     3919.24     3651.63    161.10 o 
   0   3   9    28445.99    28088.52   1450.05 o 
   1   3   9     8566.68     8518.44    447.78 o 
   2   3   9     1336.57     1303.81     83.95 o 
   3   3   9     7933.18     7463.32    310.89 o 
   4   3   9     5410.41     5232.09    244.92 o 
   5   3   9     2838.45     2566.35    165.57 o 
   6   3   9     9127.58     7731.18    225.35 o 
   7   3   9     2471.75     2284.79    141.42 o 
   8   3   9      973.47      890.83     82.89 o 
   9   3   9     1770.85     1850.53    115.59 o 
  10   3   9      234.90      285.73     37.21 o 
  11   3   9      142.79      143.18     34.66 o 
 -13   4   9      284.96      250.03     46.09 o 
 -12   4   9       42.21       44.77     47.33 o 
 -11   4   9      234.02      258.09     47.78 o 
 -10   4   9     1935.19     2169.86     53.06 o 
  -9   4   9        4.44       -5.28     46.11 o 
  -8   4   9     2126.14     2047.91     44.33 o 
  -7   4   9     3958.89     4025.87    188.22 o 
  -6   4   9        7.48      -17.19     41.52 o 
  -5   4   9     1275.57     1154.96     35.41 o 
  -4   4   9     4802.81     4843.44     57.91 o 
  -3   4   9      272.24      257.56     30.03 o 
  -2   4   9     4839.07     4666.34    163.91 o 
  -1   4   9     6712.31     6318.19    273.61 o 
   0   4   9        9.89        6.91     26.46 o 
   1   4   9     4579.55     4681.07    186.67 o 
   2   4   9     2404.76     2354.57    112.38 o 
   3   4   9      391.02      390.02     31.74 o 
   4   4   9      849.55      763.95     39.69 o 
   5   4   9     5197.76     4853.63    226.79 o 
   6   4   9       45.76       11.89     30.87 o 
   7   4   9     2777.45     2388.91    138.09 o 
   8   4   9     1011.95      870.28     78.78 o 
   9   4   9       98.10       95.11     34.47 o 
  10   4   9      236.48      175.65     36.60 o 
 -12   5   9        6.64        6.63     46.22 o 
 -11   5   9       51.52       66.35     46.26 o 
 -10   5   9        0.98      -11.89     42.48 o 
  -9   5   9        4.88        7.24     41.47 o 
  -8   5   9      317.66      289.00     42.07 o 
  -7   5   9      627.03      637.52     39.80 o 
  -6   5   9      228.54      236.72     34.85 o 
  -5   5   9        0.72        5.91     33.70 o 
  -4   5   9      292.73      297.89     36.30 o 
  -3   5   9      184.72      189.99     28.07 o 
  -2   5   9      370.66      338.23     28.71 o 
  -1   5   9       68.67       60.04     26.37 o 
   0   5   9      417.24      398.10     27.00 o 
   1   5   9      502.03      484.12     28.51 o 
   2   5   9      286.77      282.88     30.71 o 
   3   5   9       31.47       23.56     29.98 o 
   4   5   9     1052.98     1075.75     45.59 o 
   5   5   9      196.86      207.19     31.10 o 
   6   5   9       62.22       58.97     35.46 o 
   7   5   9        1.47       14.97     32.74 o 
   8   5   9      146.10      117.85     35.44 o 
   9   5   9       14.33       -2.97     36.35 o 
  10   5   9        0.06       14.15     39.00 o 
 -12   6   9       37.07       56.94     52.79 o 
 -11   6   9      128.97      136.92     48.92 o 
 -10   6   9      242.64      207.27     40.66 o 
  -9   6   9      106.44       95.92     41.29 o 
  -8   6   9      238.10      237.93     37.33 o 
  -7   6   9     2004.49     2143.58     72.96 o 
  -6   6   9      542.04      545.57     35.26 o 
  -5   6   9      989.51      938.89     34.14 o 
  -4   6   9     4266.08     4157.87     57.72 o 
  -3   6   9      142.89      128.91     30.86 o 
  -2   6   9      951.81      974.21     31.26 o 
  -1   6   9     1873.08     1917.91     78.37 o 
   0   6   9      579.54      598.54     40.43 o 
   1   6   9      823.38      794.95     59.10 o 
   2   6   9     5070.49     4989.87    207.07 o 
   3   6   9        2.63      -12.04     30.11 o 
   4   6   9      888.69      937.72     50.09 o 
   5   6   9     1132.43     1314.34     78.12 o 
   6   6   9        9.62      -20.20     33.54 o 
   7   6   9      144.93      101.37     37.38 o 
   8   6   9      657.36      603.03     48.18 o 
   9   6   9       12.62       22.94     37.66 o 
 -11   7   9      544.68      600.44     68.16 o 
 -10   7   9        0.56      -11.08     46.25 o 
  -9   7   9      629.65      654.62     39.75 o 
  -8   7   9     1077.58     1099.61     41.73 o 
  -7   7   9      129.13      136.02     32.18 o 
  -6   7   9     3720.04     3652.31     83.50 o 
  -5   7   9     3827.25     3896.95     92.43 o 
  -4   7   9      121.59       98.36     30.86 o 
  -3   7   9     4567.30     4161.67    135.83 o 
  -2   7   9     2683.08     2555.04     58.40 o 
  -1   7   9      103.78      107.00     28.00 o 
   0   7   9     3153.22     3098.67    142.25 o 
   1   7   9     3832.00     3797.11    222.37 o 
   2   7   9      593.68      574.69     34.04 o 
   3   7   9     6946.08     7347.71    468.44 o 
   4   7   9     1591.02     1845.46    114.24 o 
   5   7   9      452.44      470.81     31.12 o 
   6   7   9     1099.65     1235.63     79.96 o 
   7   7   9      271.14      237.46     39.27 o 
   8   7   9       59.07       84.46     38.37 o 
 -10   8   9      762.43      750.16     46.21 o 
  -9   8   9       75.56       79.71     39.54 o 
  -8   8   9      490.46      527.49     36.61 o 
  -7   8   9     1751.68     1806.05     45.44 o 
  -6   8   9      111.89      120.68     35.53 o 
  -5   8   9     1850.35     1673.04     34.21 o 
  -4   8   9     3160.56     2952.30     38.40 o 
  -3   8   9       32.86       47.78     33.89 o 
  -2   8   9     1958.64     1917.77     48.75 o 
  -1   8   9     2718.24     2788.09     80.90 o 
   0   8   9      248.86      289.18     31.51 o 
   1   8   9     1578.89     1610.85     66.92 o 
   2   8   9     4258.57     4447.86    220.80 o 
   3   8   9       15.01        0.04     30.51 o 
   4   8   9     2255.58     2546.85    140.10 o 
   5   8   9     1370.94     1444.04     39.96 o 
   6   8   9        3.17       10.48     36.27 o 
   7   8   9      423.29      459.31     45.60 o 
  -8   9   9      308.17      283.14     36.62 o 
  -7   9   9       13.17       27.97     35.83 o 
  -6   9   9      557.55      526.76     34.47 o 
  -5   9   9      309.93      290.11     33.11 o 
  -4   9   9      339.47      347.65     34.73 o 
  -3   9   9     1443.65     1414.97     38.91 o 
  -2   9   9      302.54      282.04     38.25 o 
  -1   9   9      451.91      410.49     33.96 o 
   0   9   9      816.79      873.21     35.40 o 
   1   9   9      522.01      582.35     34.84 o 
   2   9   9       65.31       75.83     32.89 o 
   3   9   9      738.17      740.18     34.95 o 
   4   9   9       48.88       74.07     37.08 o 
   5   9   9      192.23      235.88     37.50 o 
   6   9   9      403.88      397.21     79.11 o 
  -6  10   9        9.33       20.86     39.48 o 
  -5  10   9        5.79       23.38     33.43 o 
  -4  10   9       50.92       70.43     34.32 o 
  -3  10   9       43.24       -4.69     35.65 o 
  -2  10   9       78.53       47.11     35.88 o 
  -1  10   9        0.31       -0.28     37.28 o 
   0  10   9       51.97       20.07     35.36 o 
   1  10   9        1.02       22.58     35.27 o 
   2  10   9        9.17       18.23     34.39 o 
   3  10   9        0.08       -1.14     33.68 o 
 -14   0  10       53.48       80.07     71.12 o 
 -13   0  10     1013.96     1361.40    159.81 o 
 -12   0  10     2698.86     2918.43    210.99 o 
 -11   0  10      300.76      267.30     61.94 o 
 -10   0  10     1372.11     1545.64     75.36 o 
  -9   0  10     3526.60     3531.01     95.41 o 
  -8   0  10      613.59      596.99     87.77 o 
  -7   0  10     3885.12     3448.85    140.58 o 
  -6   0  10    21447.87    17006.46    376.28 o 
  -5   0  10      359.64      335.57     96.32 o 
  -4   0  10    26021.52    25937.70   3198.37 o 
  -3   0  10    23867.26    21108.67   1075.45 o 
  -2   0  10       28.94       38.24     42.41 o 
  -1   0  10     4028.18     3678.62    165.00 o 
   0   0  10    10204.16     9740.10    386.08 o 
   1   0  10      869.45      962.40     84.68 o 
   2   0  10    23374.19    21621.78   2441.65 o 
   3   0  10    20060.27    17265.27   1016.88 o 
   4   0  10       52.69       27.67     54.26 o 
   5   0  10     7902.92     7330.48     72.22 o 
   6   0  10     4272.57     4145.15     60.24 o 
   7   0  10        0.99       17.14     39.72 o 
   8   0  10     2343.68     2575.15    104.22 o 
   9   0  10     2313.50     2722.00    155.96 o 
  10   0  10       12.39       30.89     43.54 o 
  11   0  10     1588.08     2110.06    161.45 o 
 -14   1  10      382.47      458.05     52.96 o 
 -13   1  10      609.47      688.66     63.22 o 
 -12   1  10      417.25      497.97     54.00 o 
 -11   1  10     1975.15     1882.59     72.85 o 
 -10   1  10      497.88      465.97     56.97 o 
  -9   1  10      820.25      756.77     64.59 o 
  -8   1  10     2862.43     2968.07     80.38 o 
  -7   1  10     5291.84     4987.76    200.51 o 
  -6   1  10     1015.96     1021.25     58.27 o 
  -5   1  10    20418.77    21429.30    243.67 o 
  -4   1  10     4839.46     5096.92     93.36 o 
  -3   1  10     8668.29     8881.44    272.44 o 
  -2   1  10    12828.47    13069.50    443.34 o 
  -1   1  10     5090.73     5100.98    226.00 o 
   0   1  10     2397.64     2341.82    149.67 o 
   1   1  10    22265.20    21367.22   1368.09 o 
   2   1  10     6054.80     5783.01    253.09 o 
   3   1  10     4840.19     4277.60    178.61 o 
   4   1  10    12199.05    11035.30    104.20 o 
   5   1  10      668.16      594.11     36.70 o 
   6   1  10     1623.51     1420.63    124.89 o 
   7   1  10     3155.59     2971.95    169.50 o 
   8   1  10      413.38      444.32     31.86 o 
   9   1  10      389.46      398.68     33.62 o 
  10   1  10     1453.07     1953.73     95.68 o 
  11   1  10       74.58      150.85     32.74 o 
 -13   2  10       40.98       35.58     50.65 o 
 -12   2  10      242.17      182.03     40.39 o 
 -11   2  10      167.79      159.40     57.51 o 
 -10   2  10     1017.96     1063.83     64.01 o 
  -9   2  10      693.86      679.37     53.85 o 
  -8   2  10       57.42       51.63     52.18 o 
  -7   2  10      118.76      135.11     55.99 o 
  -6   2  10     4474.51     4251.21     60.32 o 
  -5   2  10        0.08       -4.32     46.91 o 
  -4   2  10     1651.64     1562.47     47.16 o 
  -3   2  10     2352.60     2395.35     90.23 o 
  -2   2  10     2500.10     2499.14    107.66 o 
  -1   2  10     2553.47     2467.00    124.28 o 
   0   2  10     4512.41     4708.93    287.68 o 
   1   2  10      993.78      937.83     82.54 o 
   2   2  10      992.94      968.85     41.83 o 
   3   2  10     1006.10      847.87     69.56 o 
   4   2  10      893.34      811.87     43.02 o 
   5   2  10      517.31      471.75     33.01 o 
   6   2  10      666.63      573.97     38.40 o 
   7   2  10        0.61      -29.76     34.67 o 
   8   2  10      149.92      133.20     32.23 o 
   9   2  10      402.09      424.40     34.58 o 
  10   2  10       19.14       29.92     35.55 o 
  11   2  10      139.24      203.63     70.89 o 
 -13   3  10       34.25       37.08     57.07 o 
 -12   3  10        2.16       12.52     56.18 o 
 -11   3  10      190.88      234.87     58.39 o 
 -10   3  10      190.44      213.22     57.07 o 
  -9   3  10        1.01       26.96     49.15 o 
  -8   3  10      981.68      946.92     53.51 o 
  -7   3  10      401.48      431.92     53.57 o 
  -6   3  10      389.27      351.74     46.75 o 
  -5   3  10      177.62      225.31     46.99 o 
  -4   3  10     1243.84     1240.62     34.47 o 
  -3   3  10      100.98       83.46     30.42 o 
  -2   3  10     2969.05     2872.73    185.11 o 
  -1   3  10     1231.06     1156.44     87.06 o 
   0   3  10      773.63      731.99     54.17 o 
   1   3  10      947.65      987.98     60.97 o 
   2   3  10      871.09      802.64     45.14 o 
   3   3  10      417.87      361.09     28.75 o 
   4   3  10      360.50      347.93     33.80 o 
   5   3  10      862.77      826.98     51.91 o 
   6   3  10      365.12      347.97     30.39 o 
   7   3  10      563.19      538.05     34.03 o 
   8   3  10        8.66        0.74     32.16 o 
   9   3  10      133.39      142.52     35.81 o 
  10   3  10       58.52       61.56     34.77 o 
 -13   4  10      146.02      152.22     60.13 o 
 -12   4  10      506.29      549.63     59.09 o 
 -11   4  10       13.37       23.17     57.85 o 
 -10   4  10     1316.42     1453.02     57.36 o 
  -9   4  10     3462.26     3572.87     86.83 o 
  -8   4  10      458.94      477.05     49.93 o 
  -7   4  10     3459.98     3475.51     95.98 o 
  -6   4  10     3556.00     3548.87     89.29 o 
  -5   4  10      323.78      344.52     39.31 o 
  -4   4  10     4270.72     4176.13     66.17 o 
  -3   4  10     8110.15     7850.03     72.47 o 
  -2   4  10        5.72       14.83     28.90 o 
  -1   4  10    13773.51    12745.08    638.89 o 
   0   4  10     9557.14     9147.47    483.17 o 
   1   4  10      559.74      566.56     27.35 o 
   2   4  10     4330.71     4212.07    178.07 o 
   3   4  10     4139.90     4138.11    170.63 o 
   4   4  10      111.57      103.65     33.08 o 
   5   4  10     3582.11     3278.56    174.34 o 
   6   4  10     2885.72     2742.11    244.59 o 
   7   4  10        6.30        3.41     33.48 o 
   8   4  10     1366.75     1204.60    130.84 o 
   9   4  10      810.16      772.51    108.39 o 
  10   4  10       13.71       11.87     33.42 o 
 -12   5  10       48.81       39.49     57.91 o 
 -11   5  10     1202.82     1360.34    141.24 o 
 -10   5  10      962.30     1041.97     63.94 o 
  -9   5  10      165.76      193.48     42.28 o 
  -8   5  10     4664.97     4562.38    167.37 o 
  -7   5  10     2842.22     2708.04     81.29 o 
  -6   5  10      851.74      832.02     35.24 o 
  -5   5  10     9595.89     9449.76     76.20 o 
  -4   5  10     3638.42     3628.54     78.67 o 
  -3   5  10     1526.55     1517.93     34.96 o 
  -2   5  10    11668.32    11102.65    301.04 o 
  -1   5  10     4515.36     4449.25    197.34 o 
   0   5  10     2553.86     2460.97    147.36 o 
   1   5  10     9729.67     9695.02    533.31 o 
   2   5  10     3962.53     4043.69    188.40 o 
   3   5  10     2206.63     2242.62     93.46 o 
   4   5  10     5704.14     5881.11    283.40 o 
   5   5  10     1711.05     1678.60     38.39 o 
   6   5  10     1533.16     1408.77     75.99 o 
   7   5  10     2332.98     2127.58    136.72 o 
   8   5  10      258.74      193.09     34.12 o 
   9   5  10      283.48      156.24     35.79 o 
 -11   6  10       46.35       39.21     46.92 o 
 -10   6  10      337.72      368.04     45.75 o 
  -9   6  10     1102.83     1069.36     46.86 o 
  -8   6  10        8.75        6.15     36.13 o 
  -7   6  10     2524.77     2489.78     50.98 o 
  -6   6  10     3514.76     3460.16     67.54 o 
  -5   6  10       43.06       63.52     36.23 o 
  -4   6  10     6332.13     6012.40    102.13 o 
  -3   6  10     3861.84     3702.95     79.04 o 
  -2   6  10        0.84        0.13     29.54 o 
  -1   6  10     4540.54     4177.88    166.01 o 
   0   6  10     1417.86     1404.71     61.91 o 
   1   6  10      391.16      378.08     28.96 o 
   2   6  10     4020.32     3981.07    258.77 o 
   3   6  10     3799.41     4015.70    227.66 o 
   4   6  10       13.17      -19.50     33.22 o 
   5   6  10     1757.30     1753.78     56.55 o 
   6   6  10     1013.76     1059.67     39.63 o 
   7   6  10        9.40       26.61     36.00 o 
   8   6  10      797.23      679.99     74.08 o 
   9   6  10      582.68      384.04     53.47 o 
 -11   7  10      151.32      192.32     60.00 o 
 -10   7  10        6.85       -0.32     43.95 o 
  -9   7  10       86.25       94.15     39.50 o 
  -8   7  10      156.81      143.02     37.13 o 
  -7   7  10       96.64      101.11     32.79 o 
  -6   7  10      131.60      124.74     34.20 o 
  -5   7  10     1073.52     1113.14     37.77 o 
  -4   7  10      270.74      281.58     35.43 o 
  -3   7  10      609.44      575.91     33.30 o 
  -2   7  10     1286.78     1263.74     31.30 o 
  -1   7  10      261.75      287.22     26.99 o 
   0   7  10      350.22      332.40     30.28 o 
   1   7  10      382.00      399.76     33.39 o 
   2   7  10      442.42      440.15     33.25 o 
   3   7  10      503.87      506.00     33.32 o 
   4   7  10      271.67      287.12     31.09 o 
   5   7  10       84.76       84.96     35.45 o 
   6   7  10       33.68       57.54     36.03 o 
   7   7  10      136.34       98.15     40.87 o 
   8   7  10       56.98       13.69     44.57 o 
  -9   8  10       76.72       72.78     39.54 o 
  -8   8  10       13.54       -0.89     38.77 o 
  -7   8  10      140.28      115.13     34.76 o 
  -6   8  10      148.54      163.37     36.46 o 
  -5   8  10       23.29        8.22     31.77 o 
  -4   8  10       11.15        1.25     34.91 o 
  -3   8  10      797.83      760.32     35.12 o 
  -2   8  10       96.12       90.25     32.54 o 
  -1   8  10       79.00       84.26     30.85 o 
   0   8  10       76.71      110.29     29.97 o 
   1   8  10       59.15       63.77     31.68 o 
   2   8  10      129.89      111.08     30.89 o 
   3   8  10      123.96      153.81     35.81 o 
   4   8  10       67.58       77.05     33.69 o 
   5   8  10        5.97       18.40     36.15 o 
   6   8  10       92.92      122.42     39.46 o 
  -8   9  10      491.79      509.82     49.89 o 
  -7   9  10      287.74      256.89     38.61 o 
  -6   9  10       88.73      145.34     38.75 o 
  -5   9  10      559.78      561.94     36.19 o 
  -4   9  10      596.95      578.83     35.58 o 
  -3   9  10       51.75       26.77     32.60 o 
  -2   9  10     1763.91     1801.24     55.91 o 
  -1   9  10      641.16      635.62     34.12 o 
   0   9  10      479.88      458.25     34.37 o 
   1   9  10      813.41      865.87     36.64 o 
   2   9  10       82.16       83.27     31.36 o 
   3   9  10      107.30      145.41     38.20 o 
   4   9  10      510.54      573.71     55.98 o 
   5   9  10      351.93      361.76     38.85 o 
  -6  10  10      477.33      483.57     64.64 o 
  -5  10  10       34.24       37.97     34.58 o 
  -4  10  10      468.29      438.30     35.46 o 
  -3  10  10     1047.32      977.67     36.95 o 
  -2  10  10       68.96      109.61     36.61 o 
  -1  10  10     1631.83     1611.29     42.57 o 
   0  10  10     1233.10     1299.93     64.08 o 
   1  10  10        7.35       17.00     34.05 o 
   2  10  10      535.80      480.64     34.92 o 
   3  10  10      423.52      428.98     40.85 o 
 -13   1  11      520.99      578.15     65.98 o 
 -12   1  11      468.74      501.98     74.42 o 
 -11   1  11      101.04      116.10     63.92 o 
 -10   1  11     1944.80     1910.17    164.86 o 
  -9   1  11      387.50      337.49     62.32 o 
  -8   1  11     1399.59     1365.16     67.23 o 
  -7   1  11     3056.37     3102.35     73.32 o 
  -6   1  11      600.59      512.99     53.78 o 
  -5   1  11     4772.05     4891.98    191.86 o 
  -4   1  11     8900.94     8644.42    140.21 o 
  -3   1  11     5580.69     5508.49    191.86 o 
  -2   1  11     1771.16     1782.49     43.25 o 
  -1   1  11     5662.43     5644.91    244.78 o 
   0   1  11      564.06      613.42     37.87 o 
   1   1  11     6282.97     5916.17    281.20 o 
   2   1  11     5900.40     5811.77    215.95 o 
   3   1  11     1418.01     1337.02     50.39 o 
   4   1  11     1988.64     1752.37     38.97 o 
   5   1  11     2690.02     2388.47     59.80 o 
   6   1  11      792.46      666.39     31.54 o 
   7   1  11      636.90      637.85     31.11 o 
   8   1  11      997.09     1128.39     45.27 o 
   9   1  11        2.16       -1.76     31.83 o 
  10   1  11      336.54      390.57     30.49 o 
 -13   2  11       13.36       28.20     58.02 o 
 -12   2  11      798.21      765.65     63.58 o 
 -11   2  11     2005.70     1868.70    139.37 o 
 -10   2  11      157.04      132.18     59.85 o 
  -9   2  11     3584.21     3747.43    135.73 o 
  -8   2  11     5428.39     5535.36    233.46 o 
  -7   2  11      124.36      105.17     52.60 o 
  -6   2  11     9676.60     9262.48    103.27 o 
  -5   2  11     6311.74     6087.04    147.03 o 
  -4   2  11       32.10       37.33     34.64 o 
  -3   2  11    17138.69    15981.09    615.67 o 
  -2   2  11    14973.52    13855.98    560.76 o 
  -1   2  11      241.28      256.82     31.57 o 
   0   2  11    18020.44    17480.96    875.36 o 
   1   2  11     5879.13     5405.82    313.38 o 
   2   2  11      550.52      509.54     37.00 o 
   3   2  11     6961.29     6482.07    445.63 o 
   4   2  11     5338.09     4890.04    298.45 o 
   5   2  11       55.13       86.68     31.13 o 
   6   2  11     5182.18     4413.45    256.59 o 
   7   2  11     2479.03     2311.86    162.23 o 
   8   2  11      208.61      220.51     35.33 o 
   9   2  11     1432.80     1541.32     61.27 o 
  10   2  11      443.75      575.85     41.58 o 
 -13   3  11      488.00      470.56     59.96 o 
 -12   3  11      160.98      140.41     54.75 o 
 -11   3  11      290.73      284.54     59.86 o 
 -10   3  11     3349.07     3608.40    205.39 o 
  -9   3  11     1065.04     1100.97     59.27 o 
  -8   3  11     1812.88     1909.93     59.91 o 
  -7   3  11     8388.63     8676.37     74.61 o 
  -6   3  11     2476.24     2400.22     56.69 o 
  -5   3  11      877.70      864.68     41.38 o 
  -4   3  11     9423.90     8938.87    169.34 o 
  -3   3  11     3456.26     3321.94    122.93 o 
  -2   3  11     9535.25     8666.54    549.24 o 
  -1   3  11    20917.45    19281.66   1345.28 o 
   0   3  11     4667.65     4676.59    332.69 o 
   1   3  11     6386.55     5975.26    413.74 o 
   2   3  11     8010.97     7627.63    446.60 o 
   3   3  11      874.67      866.23     34.88 o 
   4   3  11     1789.72     1673.03    104.40 o 
   5   3  11     5327.73     4851.11    291.67 o 
   6   3  11      877.19      862.90     35.41 o 
   7   3  11     2371.72     2050.44    145.10 o 
   8   3  11     3053.35     3034.65    276.36 o 
   9   3  11       15.63       -3.98     36.92 o 
  10   3  11      318.38      370.14     45.34 o 
 -13   4  11        3.05        0.74     71.27 o 
 -12   4  11      238.75      245.69     56.00 o 
 -11   4  11      450.93      486.23     57.67 o 
 -10   4  11        8.20       -2.64     46.68 o 
  -9   4  11     1866.19     1903.42     55.56 o 
  -8   4  11      975.79     1003.87     46.72 o 
  -7   4  11      124.93      147.27     44.23 o 
  -6   4  11     3177.70     3242.95     57.46 o 
  -5   4  11     1353.12     1305.55     43.73 o 
  -4   4  11      298.54      291.46     35.64 o 
  -3   4  11     3499.67     3259.23    114.50 o 
  -2   4  11     5130.41     4583.45    216.40 o 
  -1   4  11      174.58      169.16     26.93 o 
   0   4  11    11324.02    10434.42    603.14 o 
   1   4  11     2067.50     2069.96    130.01 o 
   2   4  11     1721.09     1728.68    107.81 o 
   3   4  11     1508.47     1450.19     98.58 o 
   4   4  11     1393.97     1339.32     77.45 o 
   5   4  11       31.71       14.40     36.10 o 
   6   4  11     1398.69     1218.33    110.23 o 
   7   4  11     1074.42      932.81     57.88 o 
   8   4  11      207.47      159.48     33.89 o 
   9   4  11      614.67      531.63     62.21 o 
 -12   5  11        3.48       46.56     56.63 o 
 -11   5  11        1.69       13.71     49.94 o 
 -10   5  11       41.24       41.20     49.30 o 
  -9   5  11        2.60       28.98     50.72 o 
  -8   5  11      348.37      350.66     50.82 o 
  -7   5  11       13.27       -5.02     43.76 o 
  -6   5  11      693.53      667.51     35.83 o 
  -5   5  11      271.20      258.81     35.07 o 
  -4   5  11        0.70      -20.88     31.49 o 
  -3   5  11     1019.50     1004.83     40.54 o 
  -2   5  11      143.00      154.37     32.20 o 
  -1   5  11      156.56      141.55     31.26 o 
   0   5  11       78.13       47.15     29.43 o 
   1   5  11     1388.80     1357.01     70.33 o 
   2   5  11        2.44       -7.22     28.77 o 
   3   5  11        0.64       -6.45     29.87 o 
   4   5  11        3.42      -36.22     36.22 o 
   5   5  11       21.13       -0.42     34.96 o 
   6   5  11      198.02      189.97     33.32 o 
   7   5  11        8.49       13.81     32.41 o 
   8   5  11        6.70        0.41     37.02 o 
   9   5  11       63.48       78.62     34.92 o 
 -11   6  11      277.01      285.90     47.91 o 
 -10   6  11       24.75       61.63     48.67 o 
  -9   6  11      154.82      159.91     43.18 o 
  -8   6  11      513.86      520.05     40.85 o 
  -7   6  11      156.54      164.96     37.61 o 
  -6   6  11     1014.72     1015.37     40.85 o 
  -5   6  11     3050.91     2976.56     58.74 o 
  -4   6  11        0.80        3.14     34.22 o 
  -3   6  11     1625.03     1556.90     32.87 o 
  -2   6  11     2030.19     2088.89     56.85 o 
  -1   6  11       75.83       61.40     28.64 o 
   0   6  11     1684.73     1616.97     83.88 o 
   1   6  11     1499.57     1549.51    113.99 o 
   2   6  11      145.16      160.04     28.16 o 
   3   6  11     2142.95     2294.74     94.47 o 
   4   6  11      933.55     1041.89     42.12 o 
   5   6  11      198.15      203.63     34.59 o 
   6   6  11      358.73      383.64     37.73 o 
   7   6  11      122.20      115.26     39.30 o 
   8   6  11        7.45       13.52     36.42 o 
 -10   7  11      822.78      838.61     69.82 o 
  -9   7  11      220.68      215.68     43.18 o 
  -8   7  11       73.40       64.00     38.40 o 
  -7   7  11     1605.58     1709.95     55.43 o 
  -6   7  11      605.85      604.45     36.57 o 
  -5   7  11      771.14      762.68     36.00 o 
  -4   7  11     5478.08     5407.78    168.07 o 
  -3   7  11     1116.98     1132.27     46.65 o 
  -2   7  11      511.76      497.36     33.64 o 
  -1   7  11     2861.50     2962.08    135.45 o 
   0   7  11      534.21      540.26     32.89 o 
   1   7  11      649.90      729.20     49.48 o 
   2   7  11     4826.55     4876.38    280.23 o 
   3   7  11      625.56      710.41     44.91 o 
   4   7  11     1470.47     1624.00     69.05 o 
   5   7  11     1963.64     2212.77    111.33 o 
   6   7  11       65.46       36.44     41.60 o 
   7   7  11      226.45      183.40     40.03 o 
  -9   8  11      488.22      487.69     43.64 o 
  -8   8  11      942.26      995.57     51.74 o 
  -7   8  11        4.96        7.33     37.55 o 
  -6   8  11     1530.80     1500.66     55.08 o 
  -5   8  11     1599.84     1651.83     44.47 o 
  -4   8  11       40.57       17.15     31.79 o 
  -3   8  11     3097.99     2943.92     81.38 o 
  -2   8  11     1528.21     1470.28     47.81 o 
  -1   8  11       12.43        8.05     29.75 o 
   0   8  11     2176.85     2117.74     84.15 o 
   1   8  11     1465.97     1570.30     66.45 o 
   2   8  11        6.88       35.07     34.36 o 
   3   8  11     2206.87     2326.72    119.05 o 
   4   8  11     1062.24     1126.12     38.37 o 
   5   8  11      121.42       50.33     37.35 o 
   6   8  11      892.33      944.27     50.39 o 
  -7   9  11      581.03      542.27     37.06 o 
  -6   9  11       72.70       81.31     38.05 o 
  -5   9  11      135.91      151.55     35.63 o 
  -4   9  11      574.56      506.47     33.98 o 
  -3   9  11        7.69       -4.32     35.89 o 
  -2   9  11      691.35      719.01     36.11 o 
  -1   9  11      817.88      826.88     34.61 o 
   0   9  11      118.01      108.65     32.44 o 
   1   9  11      297.43      272.19     32.20 o 
   2   9  11      401.40      458.64     39.04 o 
   3   9  11       51.35       49.50     36.91 o 
   4   9  11      247.90      298.04     35.81 o 
  -5  10  11        2.74       32.67     43.03 o 
  -4  10  11        7.97        0.49     35.17 o 
  -3  10  11       40.58       63.66     34.06 o 
  -2  10  11        0.02        9.05     40.02 o 
  -1  10  11       41.09       10.89     37.10 o 
   0  10  11       77.45       67.07     33.39 o 
   1  10  11        2.54      -35.83     36.04 o 
   2  10  11        7.37       13.92     96.24 o 
 -13   0  12      913.19      921.80    112.24 o 
 -12   0  12       26.17       66.92    199.94 o 
  -5   0  12    16541.65    16042.02   1943.39 o 
  -4   0  12    16579.59    13189.64   1407.70 o 
  -3   0  12      437.10      367.51     50.13 o 
  -2   0  12    18904.45    16426.11   1389.73 o 
  -1   0  12     6512.44     5689.23    454.96 o 
   0   0  12      482.76      475.45     44.46 o 
   1   0  12    12896.33    11687.69   1187.38 o 
   2   0  12     6695.04     6011.21    753.69 o 
   3   0  12     3296.50     3027.58    268.96 o 
   4   0  12    11920.12    10361.59    230.97 o 
   5   0  12     2147.40     1923.81    106.18 o 
   6   0  12      529.71      508.83     45.43 o 
   7   0  12     1935.56     2086.37    141.22 o 
   8   0  12      673.61      787.09     43.87 o 
   9   0  12      150.31      197.43     42.00 o 
  10   0  12     1148.27     1456.05    106.78 o 
 -13   1  12      192.93      253.07     69.77 o 
 -12   1  12     1592.88     1905.17    198.58 o 
 -11   1  12      102.08       82.81     70.62 o 
 -10   1  12     1144.23     1147.74     78.84 o 
  -9   1  12     3819.71     3408.83    282.48 o 
  -8   1  12       31.96       27.75     63.87 o 
  -7   1  12     1214.85     1243.95     67.80 o 
  -6   1  12     8902.17     9302.26    335.65 o 
  -5   1  12     1998.96     1868.35     61.04 o 
  -4   1  12     6532.40     6291.89    147.75 o 
  -3   1  12    14387.65    13554.34    487.82 o 
  -2   1  12      669.78      659.50     30.57 o 
  -1   1  12     6721.91     6689.97    301.84 o 
   0   1  12     9462.88     8603.90    618.70 o 
   1   1  12     2179.54     2117.15    119.73 o 
   2   1  12     4928.94     4508.11    143.02 o 
   3   1  12    12428.10    11522.06    557.05 o 
   4   1  12       18.70       17.09     33.69 o 
   5   1  12     3503.87     3173.67     93.40 o 
   6   1  12     2136.02     2035.13     93.45 o 
   7   1  12       24.16       -2.15     31.62 o 
   8   1  12      570.20      618.35     53.61 o 
   9   1  12     1125.72     1408.75     52.29 o 
  10   1  12       35.73       50.23     31.80 o 
 -13   2  12      154.06      173.18     65.55 o 
 -12   2  12        0.34       -4.93     58.19 o 
 -11   2  12      292.38      296.09     66.53 o 
 -10   2  12       94.41       70.35     63.52 o 
  -9   2  12      402.81      421.11     67.91 o 
  -8   2  12     1693.48     1624.42     59.94 o 
  -7   2  12      485.65      470.33     54.94 o 
  -6   2  12      239.88      209.47     51.73 o 
  -5   2  12     1415.96     1420.87     48.89 o 
  -4   2  12      220.16      198.89     31.33 o 
  -3   2  12     1952.83     1861.01     54.78 o 
  -2   2  12     1849.98     1744.34     65.00 o 
  -1   2  12       28.92       25.74     28.09 o 
   0   2  12      116.23       80.81     31.14 o 
   1   2  12     2664.42     2592.11     90.64 o 
   2   2  12     2011.21     1866.02    144.35 o 
   3   2  12      123.68       63.75     33.61 o 
   4   2  12     1283.75     1197.74     57.51 o 
   5   2  12       13.45        5.36     30.27 o 
   6   2  12      612.11      515.65     36.33 o 
   7   2  12      223.37      225.46     32.10 o 
   8   2  12      203.99      198.92     34.57 o 
   9   2  12        4.56       32.26     35.11 o 
  10   2  12      157.13      153.22     40.82 o 
 -13   3  12       22.64      -11.37     64.22 o 
 -12   3  12       50.02       36.26     60.17 o 
 -11   3  12       90.88       90.10     57.38 o 
 -10   3  12       14.34       16.83     51.58 o 
  -9   3  12      352.29      388.94     56.65 o 
  -8   3  12      246.66      271.14     52.28 o 
  -7   3  12      455.44      480.68     47.90 o 
  -6   3  12      246.54      240.74     51.61 o 
  -5   3  12      287.35      305.96     51.75 o 
  -4   3  12       44.77       56.33     29.30 o 
  -3   3  12      859.50      807.46     35.83 o 
  -2   3  12     1684.24     1504.49     75.05 o 
  -1   3  12     1180.02     1089.25     54.33 o 
   0   3  12     2533.95     2488.18    143.98 o 
   1   3  12      119.73       88.75     34.70 o 
   2   3  12      916.29      984.37     68.32 o 
   3   3  12      101.92      122.00     32.59 o 
   4   3  12      154.46      125.62     31.56 o 
   5   3  12      333.49      348.29     32.02 o 
   6   3  12      283.97      252.69     30.41 o 
   7   3  12        9.84        3.47     34.36 o 
   8   3  12      178.07      157.52     34.57 o 
   9   3  12       76.05       76.38     35.56 o 
 -12   4  12        2.23      -24.48     57.81 o 
 -11   4  12      659.62      743.95     56.91 o 
 -10   4  12      945.46     1064.00     64.48 o 
  -9   4  12      104.54      107.55     46.40 o 
  -8   4  12     3967.69     4308.30     67.40 o 
  -7   4  12     2928.24     2930.01     57.72 o 
  -6   4  12        3.38        7.88     43.51 o 
  -5   4  12     3543.88     3661.32     64.54 o 
  -4   4  12     1815.59     1796.60     43.89 o 
  -3   4  12      195.81      188.06     32.30 o 
  -2   4  12     7374.13     6741.96    457.32 o 
  -1   4  12     8171.19     7755.43    555.02 o 
   0   4  12      696.21      690.53     46.56 o 
   1   4  12     8730.77     8748.54    590.40 o 
   2   4  12     3039.97     3073.59    199.86 o 
   3   4  12      156.54      154.50     31.09 o 
   4   4  12     2879.84     2773.64     98.04 o 
   5   4  12     1088.97     1161.80     80.64 o 
   6   4  12      327.69      314.14     32.22 o 
   7   4  12     2297.37     2125.65    141.54 o 
   8   4  12      428.49      431.34     69.90 o 
   9   4  12       70.75       94.68     37.07 o 
 -12   5  12      938.12     1044.06    110.71 o 
 -11   5  12      202.57      181.74     59.69 o 
 -10   5  12      417.73      470.52     51.71 o 
  -9   5  12     2610.68     2642.90    179.18 o 
  -8   5  12      469.62      443.78     46.70 o 
  -7   5  12     1815.76     1962.67     56.63 o 
  -6   5  12     5745.41     5582.46    137.92 o 
  -5   5  12      430.33      386.87     37.33 o 
  -4   5  12     2415.06     2320.84     48.30 o 
  -3   5  12     6106.58     5730.06    129.29 o 
  -2   5  12      769.70      709.62     32.70 o 
  -1   5  12     3280.37     3056.08    140.90 o 
   0   5  12     6559.58     6228.93    336.26 o 
   1   5  12      258.66      262.51     29.14 o 
   2   5  12     1879.18     1793.75     98.14 o 
   3   5  12     4787.59     4900.10    303.70 o 
   4   5  12      288.24      291.97     35.36 o 
   5   5  12     1621.99     1564.20     89.16 o 
   6   5  12     2252.94     2334.99    122.23 o 
   7   5  12       20.39       11.83     33.88 o 
   8   5  12      660.22      522.13     45.60 o 
 -11   6  12      726.72      756.70     94.38 o 
 -10   6  12      531.86      611.90     61.02 o 
  -9   6  12        3.84       15.46     47.54 o 
  -8   6  12     1064.63     1171.71     68.36 o 
  -7   6  12      743.61      734.65     43.00 o 
  -6   6  12      230.35      261.59     37.28 o 
  -5   6  12     5303.81     5331.33    158.22 o 
  -4   6  12     2321.28     2228.97     38.19 o 
  -3   6  12      140.30      134.38     29.91 o 
  -2   6  12     4314.40     4027.03    123.87 o 
  -1   6  12     1402.45     1346.97     68.84 o 
   0   6  12      583.63      572.14     28.72 o 
   1   6  12     3657.62     3663.66    210.59 o 
   2   6  12     1256.49     1335.25     86.24 o 
   3   6  12      889.97      903.84     56.54 o 
   4   6  12     2537.59     2468.52     91.82 o 
   5   6  12      722.10      778.24     39.08 o 
   6   6  12       70.94       73.00     36.91 o 
   7   6  12      753.13      687.50     44.13 o 
 -10   7  12      172.27      148.66     46.61 o 
  -9   7  12      145.70      151.37     47.61 o 
  -8   7  12        0.93      -25.41     38.33 o 
  -7   7  12      143.11      124.09     37.86 o 
  -6   7  12      264.82      290.34     34.10 o 
  -5   7  12        6.61       30.80     34.36 o 
  -4   7  12      713.36      708.94     36.23 o 
  -3   7  12      468.58      486.62     32.99 o 
  -2   7  12        8.22       -0.05     31.20 o 
  -1   7  12      291.21      273.39     34.20 o 
   0   7  12      407.38      409.73     32.31 o 
   1   7  12      125.16      110.57     30.98 o 
   2   7  12      525.97      540.26     35.84 o 
   3   7  12      243.13      281.47     35.57 o 
   4   7  12        0.13        0.13     33.86 o 
   5   7  12      283.70      281.87     37.83 o 
   6   7  12       51.21       48.78     39.33 o 
   7   7  12        0.76       39.87     56.91 o 
  -9   8  12       54.13       78.18     50.21 o 
  -8   8  12       27.05      -16.36     43.82 o 
  -7   8  12       32.84       24.79     39.65 o 
  -6   8  12       22.93       17.78     36.43 o 
  -5   8  12       83.54       90.01     38.82 o 
  -4   8  12      303.84      300.08     37.30 o 
  -3   8  12      112.90      138.58     36.77 o 
  -2   8  12       28.36        6.49     34.14 o 
  -1   8  12      269.12      298.57     35.17 o 
   0   8  12        8.37       25.86     35.07 o 
   1   8  12      111.01      146.16     34.41 o 
   2   8  12       13.15        4.64     33.50 o 
   3   8  12        0.02       11.78     32.50 o 
   4   8  12        6.56      -15.74     35.96 o 
   5   8  12      137.50      132.21     35.27 o 
  -7   9  12      210.48      216.10     40.59 o 
  -6   9  12      374.61      338.68     38.14 o 
  -5   9  12       62.82       68.63     36.11 o 
  -4   9  12      191.49      164.60     37.61 o 
  -3   9  12      899.90      878.08     36.71 o 
  -2   9  12      373.50      394.84     35.28 o 
  -1   9  12      556.56      543.70     35.14 o 
   0   9  12     1301.61     1430.95     56.08 o 
   1   9  12        4.76       36.54     34.71 o 
   2   9  12      401.24      447.76     37.21 o 
   3   9  12      299.04      293.77     35.50 o 
  -4  10  12      352.90      340.13     63.88 o 
  -3  10  12        5.39       33.68     37.30 o 
  -2  10  12      854.84      808.60     41.06 o 
  -1  10  12      875.27      863.71     38.78 o 
   0  10  12       88.76       66.05     38.60 o 
 -13   1  13        9.91       10.35     78.94 o 
 -12   1  13      290.81      320.47     75.49 o 
 -11   1  13     1344.09     1424.75     99.88 o 
 -10   1  13      465.61      407.14     85.32 o 
  -9   1  13      533.77      541.92     87.40 o 
  -8   1  13     2475.14     2448.19    121.68 o 
  -7   1  13      211.61      185.61     61.57 o 
  -6   1  13     5242.13     4946.37     81.66 o 
  -5   1  13     3004.64     2863.76     79.51 o 
  -4   1  13        9.80      -11.71     33.29 o 
  -3   1  13     2813.00     2726.88     88.90 o 
  -2   1  13     3584.09     3353.42     88.42 o 
  -1   1  13      838.24      785.61     34.62 o 
   0   1  13     1736.29     1660.31     84.48 o 
   1   1  13     3464.53     3397.37    181.77 o 
   2   1  13       56.85       44.84     35.15 o 
   3   1  13     3274.89     3233.33    123.62 o 
   4   1  13     3076.27     2915.83    117.30 o 
   5   1  13      224.34      197.71     36.94 o 
   6   1  13     1117.28     1040.30     47.72 o 
   7   1  13      870.98      876.41     35.71 o 
   8   1  13       17.64       25.98     28.96 o 
   9   1  13      440.99      526.26     30.97 o 
 -13   2  13      453.42      506.90     72.64 o 
 -12   2  13      518.21      508.46     72.20 o 
 -11   2  13       36.61       37.14     71.03 o 
 -10   2  13     2184.27     2163.23     70.28 o 
  -9   2  13     3087.02     3168.29    137.78 o 
  -8   2  13      559.43      594.73     57.31 o 
  -7   2  13     6444.11     6399.21     80.45 o 
  -6   2  13     1624.40     1611.52     57.53 o 
  -5   2  13      840.55      949.84     48.02 o 
  -4   2  13     6958.55     6652.77    160.80 o 
  -3   2  13     4509.07     4044.21    137.06 o 
  -2   2  13     1091.81     1021.61     45.57 o 
  -1   2  13    11356.17    10645.20    412.08 o 
   0   2  13     6704.11     6369.58    264.42 o 
   1   2  13     2550.11     2504.60     82.76 o 
   2   2  13     7668.11     7046.01    691.57 o 
   3   2  13     2167.22     1976.99    168.93 o 
   4   2  13     1197.03     1174.63     41.73 o 
   5   2  13     4201.93     3791.57    221.55 o 
   6   2  13     1153.97     1053.27     56.31 o 
   7   2  13      461.64      417.12     39.88 o 
   8   2  13     2107.09     2356.55    123.50 o 
   9   2  13      169.11      165.62     35.52 o 
 -13   3  13       44.37       33.78     77.64 o 
 -12   3  13      176.78      166.60     65.01 o 
 -11   3  13      990.05      999.59     62.73 o 
 -10   3  13       79.24       53.33     57.16 o 
  -9   3  13     2042.33     2171.53     63.03 o 
  -8   3  13     6532.50     6772.28    120.21 o 
  -7   3  13      289.30      234.54     48.98 o 
  -6   3  13     3160.86     3255.04     93.07 o 
  -5   3  13     5642.98     5681.71     61.08 o 
  -4   3  13      340.04      346.18     33.96 o 
  -3   3  13     3650.09     3375.05    134.94 o 
  -2   3  13     9350.09     9074.24    406.10 o 
  -1   3  13      388.77      418.89     31.85 o 
   0   3  13    10591.26    10328.01    570.95 o 
   1   3  13     9804.30     9332.32    581.24 o 
   2   3  13       44.46       54.37     32.11 o 
   3   3  13     1943.51     1828.23     85.12 o 
   4   3  13     2169.15     1950.05    157.43 o 
   5   3  13        1.62       29.86     33.22 o 
   6   3  13     1649.55     1500.00     65.40 o 
   7   3  13     2070.41     1997.51    129.82 o 
   8   3  13        3.45      -16.37     34.39 o 
   9   3  13      804.54      838.37     39.36 o 
 -12   4  13       91.07       95.53     56.82 o 
 -11   4  13        7.81       38.98     53.79 o 
 -10   4  13      469.91      552.43     58.16 o 
  -9   4  13      587.83      616.54     53.95 o 
  -8   4  13      326.80      394.40     56.99 o 
  -7   4  13     3268.01     3420.53     59.03 o 
  -6   4  13      204.64      189.47     48.93 o 
  -5   4  13      382.57      398.11     37.55 o 
  -4   4  13     2186.52     2146.54     38.50 o 
  -3   4  13     1870.73     1741.17     77.63 o 
  -2   4  13      257.79      246.92     31.01 o 
  -1   4  13     5897.69     5490.76    419.08 o 
   0   4  13     1467.19     1388.33     89.26 o 
   1   4  13     2236.57     2192.32    138.95 o 
   2   4  13     4655.48     4628.15    260.73 o 
   3   4  13      192.66      203.45     31.90 o 
   4   4  13      626.93      649.28     36.11 o 
   5   4  13     1160.91      969.46    115.35 o 
   6   4  13      276.47      278.00     43.25 o 
   7   4  13      200.68      148.13     34.04 o 
   8   4  13      791.13      755.74    112.20 o 
 -11   5  13       10.94        5.13     57.84 o 
 -10   5  13       41.57       74.52     53.96 o 
  -9   5  13        2.86       10.63     46.79 o 
  -8   5  13       44.09       54.43     43.25 o 
  -7   5  13      320.26      297.45     48.40 o 
  -6   5  13      457.73      470.13     42.44 o 
  -5   5  13       88.04      101.87     33.24 o 
  -4   5  13       49.40       46.89     29.99 o 
  -3   5  13        1.63        1.74     30.96 o 
  -2   5  13      149.12      127.21     30.49 o 
  -1   5  13       77.42       71.52     28.06 o 
   0   5  13        1.48        7.85     27.92 o 
   1   5  13        0.04       19.84     28.30 o 
   2   5  13      135.66      153.79     32.52 o 
   3   5  13       88.40       82.73     34.62 o 
   4   5  13        1.22      -25.89     34.73 o 
   5   5  13      102.88      129.21     38.08 o 
   6   5  13        0.60      -21.98     36.74 o 
   7   5  13       33.71       28.99     37.15 o 
   8   5  13       17.40       19.46     40.50 o 
 -11   6  13        5.52        0.39     52.45 o 
 -10   6  13      288.32      310.89     49.05 o 
  -9   6  13      110.91      106.70     44.67 o 
  -8   6  13        2.00       27.59     49.29 o 
  -7   6  13      636.44      647.33     38.15 o 
  -6   6  13      945.22      952.47     39.20 o 
  -5   6  13        4.89        8.92     40.25 o 
  -4   6  13     2102.62     2105.97     72.77 o 
  -3   6  13      963.59      963.04     37.18 o 
  -2   6  13      195.01      196.69     34.65 o 
  -1   6  13     1053.13     1111.00     39.78 o 
   0   6  13      695.56      730.89     35.35 o 
   1   6  13       23.01       26.91     30.95 o 
   2   6  13     1863.63     1932.13     88.56 o 
   3   6  13      559.26      571.13     32.00 o 
   4   6  13      242.76      244.09     38.18 o 
   5   6  13      632.34      652.63     37.97 o 
   6   6  13        9.93       37.50     39.34 o 
   7   6  13       37.55       18.53     41.00 o 
 -10   7  13       59.14       99.91     55.11 o 
  -9   7  13      206.36      224.50     48.03 o 
  -8   7  13      671.88      684.32     43.07 o 
  -7   7  13      149.22      131.74     39.98 o 
  -6   7  13      941.93      985.26     42.10 o 
  -5   7  13     2750.85     2774.85     83.97 o 
  -4   7  13       73.37       92.15     35.14 o 
  -3   7  13     2311.36     2317.54     75.83 o 
  -2   7  13     2242.89     2254.77     37.60 o 
  -1   7  13      111.64      115.91     34.74 o 
   0   7  13      954.15      961.86     41.77 o 
   1   7  13     2044.54     2098.17    103.79 o 
   2   7  13        1.25       15.12     35.85 o 
   3   7  13     1503.58     1697.54    103.23 o 
   4   7  13     2083.48     2285.76    159.81 o 
   5   7  13       11.21      -14.24     39.55 o 
   6   7  13      602.58      584.99     43.45 o 
  -8   8  13       39.21       48.15     38.73 o 
  -7   8  13      817.16      833.25     43.11 o 
  -6   8  13      727.34      737.12     38.80 o 
  -5   8  13      208.76      225.78     35.97 o 
  -4   8  13     1926.55     1906.17     81.72 o 
  -3   8  13      769.63      791.39     40.17 o 
  -2   8  13      479.96      464.18     33.52 o 
  -1   8  13     1517.34     1587.25     58.00 o 
   0   8  13      776.52      807.26     36.08 o 
   1   8  13      185.93      176.40     33.19 o 
   2   8  13     1237.66     1231.37     57.90 o 
   3   8  13      686.68      785.58     42.28 o 
   4   8  13      357.99      347.19     37.74 o 
  -6   9  13      280.95      219.87     42.39 o 
  -5   9  13      359.27      346.88     37.50 o 
  -4   9  13        4.64       12.00     36.08 o 
  -3   9  13      497.57      532.31     38.02 o 
  -2   9  13      258.93      269.91     35.38 o 
  -1   9  13       29.21       53.44     35.24 o 
   0   9  13      461.06      496.02     35.60 o 
   1   9  13      413.14      423.80     34.55 o 
   2   9  13        4.77       24.75     35.36 o 
   3   9  13      182.18      150.53     85.08 o 
  -5   0  14     4472.70     4314.96    398.48 o 
  -4   0  14     4330.95     3940.70    212.91 o 
  -3   0  14    15594.85    13121.59   1169.68 o 
  -2   0  14     4322.30     3703.85    393.25 o 
  -1   0  14     4020.61     3912.23    345.40 o 
   0   0  14     5432.25     5181.58    476.01 o 
   1   0  14     2249.61     2064.90    204.29 o 
   2   0  14     3021.70     2952.92    262.50 o 
   3   0  14     9438.63     8925.95    555.49 o 
   4   0  14      956.18      847.85     65.15 o 
   5   0  14     2840.52     2406.72     71.98 o 
   6   0  14     2640.34     2557.66     48.28 o 
   7   0  14       54.59       42.04     42.84 o 
   8   0  14      155.13      135.99     39.30 o 
   9   0  14      739.13      866.45     46.44 o 
 -12   1  14       23.30       -4.42     55.95 o 
 -11   1  14      939.74        7.37     57.43 o 
  -9   1  14       16.04        4.59    127.78 o 
  -8   1  14     2054.00     1847.00    294.42 o 
  -7   1  14     3593.58     3257.10    429.15 o 
  -6   1  14      176.84      129.83     74.21 o 
  -5   1  14     5093.63     5014.12    252.94 o 
  -4   1  14     9551.08     8403.61    221.81 o 
  -3   1  14      108.06      109.80     36.06 o 
  -2   1  14     8539.00     8295.54    139.28 o 
  -1   1  14     3310.31     3028.43     91.03 o 
   0   1  14       36.22       37.03     30.13 o 
   1   1  14     2004.36     1937.52     86.00 o 
   2   1  14     7511.62     7420.02    222.97 o 
   3   1  14       91.67       79.62     39.17 o 
   4   1  14     3842.44     3599.29    134.57 o 
   5   1  14     1953.69     1869.13     44.59 o 
   6   1  14      363.64      364.06     29.36 o 
   7   1  14      752.05      809.63     32.58 o 
   8   1  14      392.86      387.97     32.51 o 
   9   1  14        2.25      -14.15     32.49 o 
 -13   2  14        0.79        5.84     84.84 o 
 -12   2  14       87.03      104.79     71.31 o 
 -11   2  14       14.92       20.13     66.91 o 
 -10   2  14      256.91      276.34     65.09 o 
  -9   2  14      467.95      411.30     60.64 o 
  -8   2  14       12.39        3.10     57.52 o 
  -7   2  14      352.58      375.45     52.45 o 
  -6   2  14     1180.19     1247.16     58.88 o 
  -5   2  14      432.10      450.27     44.98 o 
  -4   2  14      650.97      654.75     35.68 o 
  -3   2  14      546.95      489.94     33.33 o 
  -2   2  14      226.20      219.46     31.20 o 
  -1   2  14     1849.77     1838.06     70.11 o 
   0   2  14      504.18      468.04     34.58 o 
   1   2  14      528.00      509.07     35.21 o 
   2   2  14      121.70      137.44     31.78 o 
   3   2  14     2687.21     2542.99    192.27 o 
   4   2  14      143.68      102.69     35.48 o 
   5   2  14      698.94      640.62     34.68 o 
   6   2  14      570.49      527.93     35.58 o 
   7   2  14       20.38       -5.29     34.04 o 
   8   2  14       69.79       44.74     35.69 o 
   9   2  14      195.96      195.46     48.03 o 
 -12   3  14        5.70      -19.06     64.42 o 
 -11   3  14       12.77       10.83     59.84 o 
 -10   3  14      164.80      183.13     60.38 o 
  -9   3  14       96.24       96.86     52.80 o 
  -8   3  14      107.22      146.93     55.59 o 
  -7   3  14      661.01      666.36     49.45 o 
  -6   3  14        1.93       -2.96     44.52 o 
  -5   3  14      701.63      695.27     41.56 o 
  -4   3  14      355.56      387.59     32.58 o 
  -3   3  14       53.97       39.94     32.43 o 
  -2   3  14      451.43      464.86     31.04 o 
  -1   3  14     1281.55     1267.78     48.03 o 
   0   3  14       22.37        0.71     32.74 o 
   1   3  14     2081.19     2074.04    119.43 o 
   2   3  14      185.16      210.27     31.72 o 
   3   3  14      148.25      166.14     31.55 o 
   4   3  14      379.41      389.02     35.37 o 
   5   3  14       57.15       58.21     32.10 o 
   6   3  14       12.55       11.65     35.50 o 
   7   3  14      204.96      180.80     34.24 o 
   8   3  14       90.07       96.70     35.61 o 
 -12   4  14      282.56      287.20     62.86 o 
 -11   4  14      206.26      256.95     60.47 o 
 -10   4  14      138.01      201.71     56.75 o 
  -9   4  14     1639.82     1754.30     57.88 o 
  -8   4  14     1194.92     1168.99     53.76 o 
  -7   4  14      504.01      601.58     53.27 o 
  -6   4  14     5060.07     5084.62    135.03 o 
  -5   4  14      803.75      758.18     40.08 o 
  -4   4  14      555.10      534.07     31.22 o 
  -3   4  14     2403.35     2381.38     91.76 o 
  -2   4  14      745.33      656.29     33.47 o 
  -1   4  14     1291.34     1220.61     60.91 o 
   0   4  14     5542.12     5205.86    317.23 o 
   1   4  14     2406.08     2258.37    113.53 o 
   2   4  14      849.66      835.27     46.72 o 
   3   4  14     2353.53     2417.75    111.32 o 
   4   4  14      626.54      667.04     47.84 o 
   5   4  14      506.13      566.68     54.30 o 
   6   4  14     1612.24     1562.06     98.82 o 
   7   4  14       93.14       96.84     37.02 o 
   8   4  14      373.22      322.33     56.65 o 
 -11   5  14      448.21      474.49     59.32 o 
 -10   5  14     1041.52     1196.61     81.39 o 
  -9   5  14       29.00       12.52     49.43 o 
  -8   5  14     1731.32     1976.73     67.90 o 
  -7   5  14     2262.81     2363.60     52.91 o 
  -6   5  14       38.15       42.05     50.95 o 
  -5   5  14     3655.47     3869.11     79.21 o 
  -4   5  14     3164.63     3197.76    107.05 o 
  -3   5  14        0.62       20.18     30.75 o 
  -2   5  14     3603.39     3302.74    230.21 o 
  -1   5  14     2585.79     2353.15    173.47 o 
   0   5  14        1.90       -0.61     32.91 o 
   1   5  14     3377.56     3248.13    258.77 o 
   2   5  14     2735.38     2878.62    192.84 o 
   3   5  14       27.61       25.50     33.85 o 
   4   5  14     1941.69     1974.19     75.64 o 
   5   5  14     1312.93     1397.63     57.47 o 
   6   5  14       19.90        0.11     38.75 o 
   7   5  14     1042.48      982.58     95.27 o 
 -10   6  14      154.61      159.22     54.17 o 
  -9   6  14      791.46      926.87     58.27 o 
  -8   6  14      182.61      198.71     48.81 o 
  -7   6  14      279.16      321.24     51.17 o 
  -6   6  14     1758.55     1758.70     68.57 o 
  -5   6  14      435.59      431.02     38.93 o 
  -4   6  14     1242.04     1217.50     53.75 o 
  -3   6  14     3100.38     3113.39    111.78 o 
  -2   6  14     1088.39     1047.77     48.16 o 
  -1   6  14      543.13      527.87     44.82 o 
   0   6  14     1628.48     1576.00    108.84 o 
   1   6  14      506.31      495.99     31.62 o 
   2   6  14     1025.83     1034.68     84.89 o 
   3   6  14     1930.29     1965.47    123.78 o 
   4   6  14      389.84      397.73     36.91 o 
   5   6  14      491.05      475.27     52.01 o 
   6   6  14      916.52      961.50     69.68 o 
  -9   7  14       35.91       40.82     52.59 o 
  -8   7  14      136.02      185.27     51.11 o 
  -7   7  14       92.12      110.24     39.39 o 
  -6   7  14        5.46       -2.34     38.78 o 
  -5   7  14      574.21      557.35     42.22 o 
  -4   7  14      167.28      217.85     42.58 o 
  -3   7  14      128.71      140.18     31.18 o 
  -2   7  14      646.12      649.27     30.73 o 
  -1   7  14      158.43      167.32     31.93 o 
   0   7  14       83.04       81.43     35.78 o 
   1   7  14      123.96      118.68     33.24 o 
   2   7  14      180.06      191.63     33.17 o 
   3   7  14       13.17       24.99     32.31 o 
   4   7  14      351.41      294.38     40.36 o 
   5   7  14       51.60       60.63     39.63 o 
  -8   8  14      118.44      118.61     45.80 o 
  -7   8  14        7.97       24.91     42.25 o 
  -6   8  14       62.02       54.35     40.06 o 
  -5   8  14        3.78      -17.65     40.80 o 
  -4   8  14        3.22        7.40     33.58 o 
  -3   8  14      105.15       93.76     33.67 o 
  -2   8  14      276.91      251.28     33.89 o 
  -1   8  14       60.68       44.93     31.15 o 
   0   8  14      163.34      173.36     33.39 o 
   1   8  14        2.80      -14.90     35.71 o 
   2   8  14       34.82       96.40     36.48 o 
   3   8  14       43.58       56.07     37.16 o 
   4   8  14        8.34        9.33     46.99 o 
  -5   9  14      236.19      244.49     39.75 o 
  -4   9  14      285.95      292.51     39.52 o 
  -3   9  14       35.46       35.30     35.50 o 
  -2   9  14      406.02      405.58     34.47 o 
  -1   9  14      862.04      883.53     42.42 o 
   0   9  14       11.63       17.06     33.95 o 
   1   9  14      551.11      603.56     40.14 o 
  -8   1  15       65.41       42.57    129.63 o 
  -7   1  15     1353.84     1216.56    187.63 o 
  -6   1  15      925.55      780.75    149.75 o 
  -5   1  15      727.34      715.70     51.23 o 
  -4   1  15     4315.42     3797.14     80.94 o 
  -3   1  15     2478.50     2211.72     58.77 o 
  -2   1  15        1.25      -11.92     32.63 o 
  -1   1  15     1875.86     1890.94     74.07 o 
   0   1  15     1363.71     1305.86     83.43 o 
   1   1  15      162.75      172.87     29.93 o 
   2   1  15     1570.97     1504.90     61.66 o 
   3   1  15     1433.48     1474.41     43.54 o 
   4   1  15      130.98      135.50     35.54 o 
   5   1  15     1768.67     1716.67     43.29 o 
   6   1  15      801.02      783.90     33.56 o 
   7   1  15       51.05       82.87     29.30 o 
   8   1  15      473.10      514.12     31.18 o 
 -12   2  15      152.73      172.93     84.28 o 
 -11   2  15     1070.87      950.95     77.78 o 
 -10   2  15      324.57      332.66     76.95 o 
  -9   2  15      588.26      638.63     61.42 o 
  -8   2  15     3580.19     3733.55    127.70 o 
  -7   2  15     1109.11      997.52     64.28 o 
  -6   2  15     2266.66     2422.64     67.89 o 
  -5   2  15     4229.89     4092.02    121.73 o 
  -4   2  15      619.32      518.06     34.29 o 
  -3   2  15     2652.21     2514.06     88.77 o 
  -2   2  15     5552.18     5419.28    204.40 o 
  -1   2  15     1567.49     1527.51     50.61 o 
   0   2  15     3133.86     3045.14     86.46 o 
   1   2  15     5438.63     5029.68    210.77 o 
   2   2  15      807.35      748.42     60.12 o 
   3   2  15     2132.85     2029.25    153.98 o 
   4   2  15     2486.93     2443.60     84.08 o 
   5   2  15      402.50      395.94     33.07 o 
   6   2  15      811.66      866.03     39.70 o 
   7   2  15     1800.73     1866.98    168.83 o 
   8   2  15       41.97       70.77     34.43 o 
 -12   3  15      344.51      307.56     71.94 o 
 -11   3  15        2.03        1.96     70.01 o 
 -10   3  15      905.18     1084.84     66.40 o 
  -9   3  15     1165.99     1169.23     55.37 o 
  -8   3  15       21.53       -7.45     52.83 o 
  -7   3  15     5740.23     6386.23    145.71 o 
  -6   3  15     3235.60     3123.54     56.17 o 
  -5   3  15       16.95       24.53     41.05 o 
  -4   3  15     3074.10     2960.97     84.18 o 
  -3   3  15     2901.07     2697.33    119.30 o 
  -2   3  15       17.89       30.75     26.86 o 
  -1   3  15     8501.48     8014.00    319.51 o 
   0   3  15     4032.85     3924.34    161.90 o 
   1   3  15      559.94      547.56     32.32 o 
   2   3  15     4475.30     4403.67    147.49 o 
   3   3  15     1274.20     1278.61     73.88 o 
   4   3  15      205.37      239.70     32.40 o 
   5   3  15     1206.84     1150.85     59.56 o 
   6   3  15      554.72      558.70     35.11 o 
   7   3  15       95.19       97.69     37.19 o 
   8   3  15      985.20      950.57     56.84 o 
 -11   4  15      235.22      281.56     59.33 o 
 -10   4  15      118.11      125.25     53.87 o 
  -9   4  15       95.41      155.23     56.43 o 
  -8   4  15     1439.20     1513.54     56.26 o 
  -7   4  15       88.89       46.19     53.30 o 
  -6   4  15     1707.47     1849.97     65.33 o 
  -5   4  15     1878.52     1910.12     47.08 o 
  -4   4  15      126.96       85.18     32.85 o 
  -3   4  15     1046.74      934.32     37.51 o 
  -2   4  15     1820.96     1736.84     85.77 o 
  -1   4  15      594.00      542.33     28.47 o 
   0   4  15     2431.21     2266.49    118.15 o 
   1   4  15     2184.49     2148.40    116.02 o 
   2   4  15        3.06        0.50     35.08 o 
   3   4  15      946.50      949.12     35.18 o 
   4   4  15      755.61      763.80     38.11 o 
   5   4  15      106.44       89.33     35.06 o 
   6   4  15      200.41      176.94     38.89 o 
   7   4  15      654.70      624.80     47.92 o 
 -11   5  15       11.27        6.00     64.27 o 
 -10   5  15        0.69        4.83     59.59 o 
  -9   5  15       44.50       36.41     52.30 o 
  -8   5  15       36.67       29.93     53.83 o 
  -7   5  15      172.37      208.85     43.97 o 
  -6   5  15      137.99      173.05     44.72 o 
  -5   5  15      322.58      379.79     40.02 o 
  -4   5  15      149.69      128.20     34.53 o 
  -3   5  15       23.12       36.58     34.77 o 
  -2   5  15       66.76       58.55     32.19 o 
  -1   5  15       27.71        7.25     34.54 o 
   0   5  15       13.07       27.75     30.74 o 
   1   5  15      329.05      329.76     30.45 o 
   2   5  15        0.67        4.24     33.45 o 
   3   5  15      132.96      166.85     37.45 o 
   4   5  15        5.81       13.58     37.77 o 
   5   5  15        4.22      -16.90     38.03 o 
   6   5  15       42.44       35.94     37.19 o 
 -10   6  15       98.81       96.59     59.09 o 
  -9   6  15       97.66       92.72     57.15 o 
  -8   6  15      158.10      187.98     50.79 o 
  -7   6  15      205.31      211.06     48.99 o 
  -6   6  15        9.72        2.54     43.51 o 
  -5   6  15     1812.29     1835.44     62.46 o 
  -4   6  15      452.59      448.88     32.32 o 
  -3   6  15      484.48      487.57     32.81 o 
  -2   6  15     1059.36     1074.15     56.70 o 
  -1   6  15        8.05        1.07     31.79 o 
   0   6  15       70.12       74.40     29.77 o 
   1   6  15      761.76      804.09     44.80 o 
   2   6  15      139.28      148.11     34.01 o 
   3   6  15      120.06       88.57     35.86 o 
   4   6  15      906.68     1081.88     44.45 o 
   5   6  15        3.81      -21.33     38.79 o 
   6   6  15      189.08      153.18     68.39 o 
  -9   7  15      437.52      414.63     60.16 o 
  -8   7  15        3.35        7.87     57.04 o 
  -7   7  15      349.65      376.57     44.42 o 
  -6   7  15      907.13      903.20     39.97 o 
  -5   7  15        6.39       17.20     38.38 o 
  -4   7  15     2326.59     2438.79     94.30 o 
  -3   7  15     1750.51     1752.10     72.42 o 
  -2   7  15      134.01      110.84     34.10 o 
  -1   7  15     1498.51     1547.18     70.38 o 
   0   7  15      583.24      557.07     34.16 o 
   1   7  15       22.59       25.27     32.72 o 
   2   7  15      909.63      948.72     69.98 o 
   3   7  15      898.05      940.62     45.88 o 
   4   7  15       65.59       14.08     38.87 o 
  -7   8  15      137.97      156.30     44.63 o 
  -6   8  15      203.68      220.21     42.43 o 
  -5   8  15     1006.32     1094.92     43.62 o 
  -4   8  15      201.07      205.92     39.28 o 
  -3   8  15      890.52      950.81     38.95 o 
  -2   8  15     1156.79     1148.94     38.19 o 
  -1   8  15       60.99       99.73     34.09 o 
   0   8  15      349.36      387.65     37.13 o 
   1   8  15      846.21      897.82     43.23 o 
   2   8  15       82.35       95.74     34.93 o 
   3   8  15      256.46      208.11     42.17 o 
  -4   9  15      321.03      322.44     44.70 o 
  -3   9  15      147.46      173.95     40.47 o 
  -2   9  15      133.25      157.01     37.52 o 
  -1   9  15      340.15      382.72     39.82 o 
  -6   0  16      409.46      353.00    100.43 o 
  -5   0  16     2698.26     2694.24    101.33 o 
  -4   0  16     8346.67     6668.60    640.89 o 
  -3   0  16      485.57      358.57     48.01 o 
  -2   0  16     6235.61     5625.55    728.17 o 
  -1   0  16     7835.11     6976.58   1106.72 o 
   0   0  16       47.33       24.91     38.85 o 
   1   0  16     1276.57     1305.26    125.72 o 
   2   0  16     3524.18     3642.90    213.75 o 
   3   0  16      205.13      188.83     47.83 o 
   4   0  16     2841.66     2752.67    119.62 o 
   5   0  16     2639.47     2636.65    145.18 o 
   6   0  16        1.75      -29.36     45.23 o 
   7   0  16      555.51      604.61     46.41 o 
   8   0  16      351.33      417.95     85.73 o 
  -7   1  16       13.65       38.25     94.11 o 
  -6   1  16     2251.05     2124.45    365.22 o 
  -5   1  16     3207.49     2896.66    113.68 o 
  -4   1  16      220.86      224.62     36.56 o 
  -3   1  16     6474.33     5964.40    220.24 o 
  -2   1  16     2265.67     1997.70     56.48 o 
  -1   1  16     1243.79     1215.31     55.03 o 
   0   1  16     3730.94     3651.48    243.02 o 
   1   1  16      601.39      567.13     36.97 o 
   2   1  16      122.67      139.64     35.22 o 
   3   1  16     2521.18     2512.49     91.06 o 
   4   1  16     1175.67     1191.80     33.36 o 
   5   1  16      530.75      475.22     34.24 o 
   6   1  16     1578.91     1590.49     54.07 o 
   7   1  16       47.51       50.38     31.80 o 
 -11   2  16       72.77       48.86     98.74 o 
 -10   2  16       61.34       74.00     77.79 o 
  -9   2  16      114.78      130.46     67.99 o 
  -8   2  16      316.03      311.60     62.29 o 
  -7   2  16      513.71      460.30     64.71 o 
  -6   2  16       52.08       31.81     58.72 o 
  -5   2  16      155.79      173.84     45.44 o 
  -4   2  16     1157.36     1042.82     35.49 o 
  -3   2  16        2.03        2.42     29.05 o 
  -2   2  16     1395.49     1353.71     57.03 o 
  -1   2  16      368.58      340.99     32.92 o 
   0   2  16      320.25      347.33     29.57 o 
   1   2  16      196.46      182.16     30.04 o 
   2   2  16      831.64      765.52     63.77 o 
   3   2  16      213.02      187.82     34.93 o 
   4   2  16      150.75      127.02     32.76 o 
   5   2  16      550.66      549.70     38.38 o 
   6   2  16       25.59       -1.86     33.92 o 
   7   2  16      243.16      220.31     37.35 o 
 -12   3  16       29.94       25.81    135.14 o 
 -11   3  16       48.01       32.52     64.94 o 
 -10   3  16       16.45      -11.31     59.89 o 
  -9   3  16      166.18      205.53     63.45 o 
  -8   3  16      258.03      270.63     50.28 o 
  -7   3  16        0.26      -20.52     58.23 o 
  -6   3  16      455.59      522.11     55.61 o 
  -5   3  16      292.30      261.18     45.71 o 
  -4   3  16      146.32      143.61     30.06 o 
  -3   3  16      384.48      372.09     29.34 o 
  -2   3  16      498.37      498.62     30.82 o 
  -1   3  16       38.50       29.19     32.29 o 
   0   3  16      542.90      598.65     41.02 o 
   1   3  16      419.04      456.01     37.32 o 
   2   3  16      236.59      240.82     34.17 o 
   3   3  16      219.20      211.83     34.06 o 
   4   3  16       47.89       87.95     36.99 o 
   5   3  16        0.70       -4.22     35.87 o 
   6   3  16      134.76       62.74     38.01 o 
   7   3  16      151.83      113.32     39.16 o 
 -11   4  16       49.46       53.48     57.64 o 
 -10   4  16      465.87      500.99     62.27 o 
  -9   4  16       94.38       68.92     56.72 o 
  -8   4  16      859.59     1023.51     60.22 o 
  -7   4  16     1941.02     2028.85     53.84 o 
  -6   4  16      593.74      470.62     49.89 o 
  -5   4  16      961.60     1040.59     39.85 o 
  -4   4  16     2278.23     2356.73     70.79 o 
  -3   4  16      110.68      123.67     34.34 o 
  -2   4  16     1712.18     1740.94     96.07 o 
  -1   4  16     1929.40     1978.36     84.51 o 
   0   4  16       26.96       -1.30     35.06 o 
   1   4  16     1725.40     1686.94     55.24 o 
   2   4  16     1698.90     1732.01     87.18 o 
   3   4  16       87.51      113.08     35.66 o 
   4   4  16      400.32      410.40     38.16 o 
   5   4  16      642.51      657.24     52.17 o 
   6   4  16       15.29       24.01     36.39 o 
 -10   5  16        7.10       40.52     57.96 o 
  -9   5  16     1190.90     1390.51     65.34 o 
  -8   5  16      423.35      482.56     57.06 o 
  -7   5  16       29.19       24.06     55.89 o 
  -6   5  16     2406.67     2625.71     63.85 o 
  -5   5  16     1404.83     1340.41     36.24 o 
  -4   5  16      137.49      173.60     31.96 o 
  -3   5  16     2835.30     2783.93     80.68 o 
  -2   5  16     1549.10     1486.24     67.19 o 
  -1   5  16      205.57      198.81     29.22 o 
   0   5  16     3247.02     3148.28    207.48 o 
   1   5  16     1137.82     1066.73     45.38 o 
   2   5  16      359.63      301.06     38.09 o 
   3   5  16     2147.10     2257.67     84.97 o 
   4   5  16      458.31      457.04     35.82 o 
   5   5  16      111.70      103.54     37.89 o 
   6   5  16      990.04      951.12     78.26 o 
  -9   6  16       66.56       74.15     55.02 o 
  -8   6  16      331.77      386.73     56.36 o 
  -7   6  16      513.55      559.85     47.69 o 
  -6   6  16       23.32       22.23     40.45 o 
  -5   6  16     1051.22     1151.69     44.27 o 
  -4   6  16     1616.81     1712.27     47.80 o 
  -3   6  16      104.98      107.18     36.53 o 
  -2   6  16     1223.90     1233.26     88.60 o 
  -1   6  16     1405.16     1421.01    105.31 o 
   0   6  16       86.07       91.37     32.99 o 
   1   6  16      625.49      597.14     33.98 o 
   2   6  16      955.98      893.51     48.94 o 
   3   6  16        0.28       27.65     38.58 o 
   4   6  16      696.09      723.39     39.76 o 
   5   6  16      626.01      594.15     43.89 o 
  -8   7  16        8.17       24.36     59.97 o 
  -7   7  16       15.41       -1.60     47.01 o 
  -6   7  16      118.89      148.87     43.52 o 
  -5   7  16       81.45      103.11     39.19 o 
  -4   7  16       72.95       58.72     36.33 o 
  -3   7  16      555.24      544.34     36.41 o 
  -2   7  16       35.22       40.93     34.07 o 
  -1   7  16      285.43      276.72     34.47 o 
   0   7  16      128.84       95.20     34.34 o 
   1   7  16      110.46      117.74     34.95 o 
   2   7  16       79.52       86.04     35.22 o 
   3   7  16      196.41      198.60     37.22 o 
  -6   8  16        6.32       -1.72     44.37 o 
  -5   8  16       16.86       37.03     42.23 o 
  -4   8  16       49.66       57.44     40.81 o 
  -3   8  16       89.17       62.76     35.18 o 
  -2   8  16        7.02       15.61     36.67 o 
  -1   8  16      228.39      249.99     34.27 o 
   0   8  16       88.46      101.00     35.53 o 
   1   8  16       31.43       19.25     36.10 o 
  -7   1  17      336.03      374.54    104.30 o 
  -6   1  17      217.57      213.30     90.38 o 
  -5   1  17     1075.29     1011.50     52.46 o 
  -4   1  17      622.38      470.00     34.66 o 
  -3   1  17      563.05      578.23     33.30 o 
  -2   1  17     2533.90     2293.31     68.86 o 
  -1   1  17     1545.98     1394.50     70.39 o 
   0   1  17      382.24      362.37     34.79 o 
   1   1  17     1282.38     1356.14     88.03 o 
   2   1  17      126.45      126.85     33.45 o 
   3   1  17      682.03      755.41     39.16 o 
   4   1  17      840.47      873.11     41.56 o 
   5   1  17      182.16      148.20     33.28 o 
   6   1  17       75.13       48.02     33.33 o 
   7   1  17      501.91      539.46     35.11 o 
 -10   2  17      454.76      453.25    126.27 o 
  -9   2  17     1428.24     1415.83    216.39 o 
  -8   2  17      111.90       73.29     74.21 o 
  -7   2  17     1916.40     1966.31    232.16 o 
  -6   2  17     2721.92     2536.54    307.38 o 
  -5   2  17       21.70        6.44     46.59 o 
  -4   2  17     2149.43     2155.86     54.48 o 
  -3   2  17     2776.88     2429.96    112.69 o 
  -2   2  17      111.78       70.19     30.21 o 
  -1   2  17     2575.69     2645.90    107.86 o 
   0   2  17     5517.93     5930.70    168.48 o 
   1   2  17       78.98      116.76     32.48 o 
   2   2  17     2447.48     2473.38    146.83 o 
   3   2  17     1383.64     1279.25     61.09 o 
   4   2  17       11.77       10.38     33.55 o 
   5   2  17      785.99      789.55     32.56 o 
   6   2  17      731.57      755.48     34.40 o 
   7   2  17        0.26        8.93     47.47 o 
 -11   3  17      487.46      511.85     70.20 o 
 -10   3  17      270.26      288.65     66.44 o 
  -9   3  17      147.42      180.72     58.08 o 
  -8   3  17     2545.78     2907.26    101.43 o 
  -7   3  17      958.28      921.32     54.71 o 
  -6   3  17      733.36      862.54     55.40 o 
  -5   3  17     2868.18     3183.15     53.63 o 
  -4   3  17     1014.20      975.88     34.66 o 
  -3   3  17      311.22      316.67     35.55 o 
  -2   3  17     1857.32     1858.32     77.09 o 
  -1   3  17     1737.92     1730.08     64.03 o 
   0   3  17      948.60     1019.11     51.04 o 
   1   3  17     5341.80     5613.18    136.88 o 
   2   3  17      624.76      598.67     33.45 o 
   3   3  17      720.16      691.53     43.72 o 
   4   3  17     1405.32     1312.35    118.21 o 
   5   3  17       79.42       40.65     38.05 o 
   6   3  17      158.91      126.83     37.73 o 
 -10   4  17      190.20      221.31     59.59 o 
  -9   4  17      303.54      329.08     57.64 o 
  -8   4  17       69.36       54.30     55.34 o 
  -7   4  17     1085.18     1179.63     56.86 o 
  -6   4  17      984.05      974.50     49.48 o 
  -5   4  17      126.38      140.17     36.42 o 
  -4   4  17     1336.90     1305.49     36.55 o 
  -3   4  17      681.32      652.28     37.34 o 
  -2   4  17       30.17       12.83     30.64 o 
  -1   4  17      934.37      929.23     54.52 o 
   0   4  17     1506.15     1493.85     57.76 o 
   1   4  17       94.57       93.74     34.09 o 
   2   4  17     1199.06     1305.10     66.77 o 
   3   4  17      346.22      329.94     36.25 o 
   4   4  17       30.88       22.23     34.26 o 
   5   4  17      165.07      114.85     36.83 o 
   6   4  17      251.60      234.25     40.17 o 
 -10   5  17       10.43        4.82     63.74 o 
  -9   5  17        7.65       10.01     54.37 o 
  -8   5  17        0.28        7.53     57.25 o 
  -7   5  17       19.10       11.70     54.11 o 
  -6   5  17      183.42      167.40     52.39 o 
  -5   5  17        2.80        4.00     36.02 o 
  -4   5  17      196.04      235.41     32.55 o 
  -3   5  17       55.27       45.82     30.77 o 
  -2   5  17        0.44      -22.69     30.84 o 
  -1   5  17       67.57       77.15     29.04 o 
   0   5  17       27.92       -2.06     36.14 o 
   1   5  17        9.75       23.74     36.06 o 
   2   5  17       99.08      114.24     36.47 o 
   3   5  17      134.72      140.91     37.17 o 
   4   5  17        7.85       -6.96     38.40 o 
   5   5  17        7.42        2.06     41.10 o 
  -9   6  17      230.66      271.74     66.65 o 
  -8   6  17        2.68      -33.64     50.22 o 
  -7   6  17       82.18       71.05     50.91 o 
  -6   6  17      278.60      276.89     42.81 o 
  -5   6  17      189.81      202.87     38.26 o 
  -4   6  17      328.69      361.15     36.98 o 
  -3   6  17     1035.53     1112.72     42.59 o 
  -2   6  17        5.32       -6.54     34.17 o 
  -1   6  17      522.71      544.47     33.26 o 
   0   6  17      169.17      168.96     32.90 o 
   1   6  17        1.61       -1.89     35.80 o 
   2   6  17      171.70      170.51     38.05 o 
   3   6  17      406.09      444.55     39.38 o 
   4   6  17       10.88      -10.42     43.08 o 
  -7   7  17      141.70      150.28     52.33 o 
  -6   7  17       31.74       43.02     41.11 o 
  -5   7  17      756.51      765.46     42.83 o 
  -4   7  17      582.46      567.41     38.01 o 
  -3   7  17      379.26      429.91     38.05 o 
  -2   7  17     1666.61     1679.85     96.66 o 
  -1   7  17      169.73      170.43     35.71 o 
   0   7  17      104.24      106.80     35.09 o 
   1   7  17      544.91      530.62     38.41 o 
   2   7  17      193.41      141.11     41.23 o 
  -4   8  17      559.47      621.48     46.50 o 
  -3   8  17      817.65      850.99     42.79 o 
  -2   8  17       31.94       25.80     35.09 o 
  -1   8  17      634.54      633.41     41.13 o 
   0   8  17      487.75      504.98     46.18 o 
  -6   0  18     1753.80     1924.29    114.89 o 
  -5   0  18     2173.47     2112.96     80.14 o 
  -4   0  18       26.66       46.97     54.71 o 
  -3   0  18     4512.38     4369.76    395.92 o 
  -2   0  18     3573.90     3119.63    461.19 o 
  -1   0  18      160.87      169.50     48.68 o 
   0   0  18     1527.17     1522.68    175.39 o 
   1   0  18     2561.95     2715.25    320.26 o 
   2   0  18       80.20      137.65     48.12 o 
   3   0  18     1331.85     1557.83     65.84 o 
   4   0  18     1623.64     1775.85     50.46 o 
   5   0  18       95.72       71.49     52.13 o 
   6   0  18     1209.85     1228.44    105.84 o 
  -8   1  18      516.11        4.15     61.02 o 
  -7   1  18     1098.17      995.61    146.01 o 
  -6   1  18      401.40      438.47     94.48 o 
  -5   1  18      614.68      626.73     48.08 o 
  -4   1  18     2140.15     2025.89     85.57 o 
  -3   1  18      781.71      690.80     38.39 o 
  -2   1  18     1587.00     1622.31     63.96 o 
  -1   1  18     2429.18     2304.53    125.95 o 
   0   1  18      148.47      125.76     31.83 o 
   1   1  18      720.88      741.14     46.25 o 
   2   1  18     1317.37     1385.57     89.57 o 
   3   1  18      342.26      339.23     36.22 o 
   4   1  18      507.39      513.41     33.93 o 
   5   1  18     1423.24     1498.41     62.32 o 
   6   1  18       10.05      -11.14     33.91 o 
  -9   2  18      235.47      256.68    103.62 o 
  -8   2  18        6.30        7.68     85.68 o 
  -7   2  18       10.12        2.44     75.09 o 
  -6   2  18      212.99      214.79     68.57 o 
  -5   2  18      566.06      497.72     44.92 o 
  -4   2  18       96.62       94.27     33.08 o 
  -3   2  18      503.24      525.20     37.31 o 
  -2   2  18      331.06      314.88     33.62 o 
  -1   2  18      287.17      287.16     32.43 o 
   0   2  18      681.59      662.51     36.19 o 
   1   2  18      112.89       96.56     32.23 o 
   2   2  18       26.29       24.65     37.37 o 
   3   2  18       98.11       82.54     33.70 o 
   4   2  18      263.98      290.02     31.32 o 
   5   2  18        6.49      -33.87     33.87 o 
   6   2  18      149.86      177.01     37.45 o 
 -11   3  18        4.41       18.48     99.93 o 
 -10   3  18       50.33       35.46     68.17 o 
  -9   3  18      181.00      146.91     62.46 o 
  -8   3  18        8.67        5.72     62.77 o 
  -7   3  18      409.82      467.22     62.65 o 
  -6   3  18       41.40       24.93     51.53 o 
  -5   3  18       94.26       95.90     44.67 o 
  -4   3  18      196.64      182.28     38.52 o 
  -3   3  18       38.02       38.80     31.23 o 
  -2   3  18       28.15       12.00     31.87 o 
  -1   3  18      255.87      298.26     34.59 o 
   0   3  18      244.45      287.05     34.84 o 
   1   3  18       66.37       50.87     35.84 o 
   2   3  18      277.06      310.54     36.77 o 
   3   3  18        9.53       41.24     35.39 o 
   4   3  18       35.15       68.87     40.83 o 
   5   3  18       43.71       49.10     36.45 o 
 -10   4  18       12.37       -1.75     57.11 o 
  -9   4  18      319.39      376.72     60.90 o 
  -8   4  18      561.98      574.15     55.92 o 
  -7   4  18        0.26      -42.14     55.42 o 
  -6   4  18     1169.37     1349.83     53.51 o 
  -5   4  18     1284.81     1362.21     44.97 o 
  -4   4  18       21.73       18.70     30.42 o 
  -3   4  18      890.33      935.62     42.92 o 
  -2   4  18      798.16      749.86     49.74 o 
  -1   4  18       37.10       37.96     32.33 o 
   0   4  18     1574.03     1680.24     68.31 o 
   1   4  18     1032.67     1053.45     42.25 o 
   2   4  18       58.86       28.85     35.64 o 
   3   4  18     1074.06     1152.16     41.42 o 
   4   4  18      198.57      226.13     36.95 o 
   5   4  18        9.15       33.95     39.69 o 
  -9   5  18      239.31      251.57     58.32 o 
  -8   5  18      220.07      308.30     59.42 o 
  -7   5  18     1218.74     1308.65     56.73 o 
  -6   5  18      310.19      301.98     54.72 o 
  -5   5  18      537.96      643.05     37.65 o 
  -4   5  18     1657.25     1794.44     48.10 o 
  -3   5  18      607.28      571.73     39.07 o 
  -2   5  18      672.99      731.20     58.68 o 
  -1   5  18     1585.91     1518.32     57.05 o 
   0   5  18      282.95      252.16     34.35 o 
   1   5  18      466.08      469.50     35.72 o 
   2   5  18     1575.24     1692.48     41.30 o 
   3   5  18      116.82       99.54     39.16 o 
   4   5  18      348.22      379.61     43.13 o 
  -8   6  18      315.29      417.36     59.78 o 
  -7   6  18        0.57       -4.00     49.02 o 
  -6   6  18      449.03      500.76     55.24 o 
  -5   6  18      451.11      523.24     46.47 o 
  -4   6  18       31.78       46.59     34.05 o 
  -3   6  18     1274.33     1339.84     52.53 o 
  -2   6  18     1039.61     1077.60     44.33 o 
  -1   6  18       32.80       18.51     35.02 o 
   0   6  18      632.65      668.80     42.92 o 
   1   6  18      489.12      519.29     39.39 o 
   2   6  18       20.39       54.05     36.09 o 
   3   6  18      692.26      696.75     45.98 o 
  -6   7  18        6.63      -10.53     51.09 o 
  -5   7  18       52.92       43.35     39.22 o 
  -4   7  18       76.61       68.13     34.29 o 
  -3   7  18        8.25       10.48     36.28 o 
  -2   7  18      189.13      155.19     36.87 o 
  -1   7  18      150.31      115.71     35.41 o 
   0   7  18        0.03       23.30     37.02 o 
   1   7  18       55.85       57.73     45.16 o 
  -7   1  19       59.37       67.60    104.30 o 
  -6   1  19      536.46      591.67     88.55 o 
  -5   1  19       32.34       20.85     42.87 o 
  -4   1  19      696.37      675.51     41.09 o 
  -3   1  19     1163.88     1032.52     63.38 o 
  -2   1  19      143.70      105.75     35.73 o 
  -1   1  19      421.38      431.19     33.22 o 
   0   1  19     1317.28     1243.05    100.66 o 
   1   1  19       69.25       65.85     34.07 o 
   2   1  19      613.37      673.14     40.38 o 
   3   1  19      354.56      386.80     33.57 o 
   4   1  19       12.39       54.76     34.71 o 
   5   1  19      204.27      204.59     34.11 o 
  -9   2  19        0.91        4.67    144.24 o 
  -8   2  19      981.88     1161.89     97.03 o 
  -7   2  19     1305.81     1218.55    190.44 o 
  -6   2  19       41.79       55.90     84.37 o 
  -5   2  19     2187.62     2159.42     49.69 o 
  -4   2  19     1080.66      942.91     38.12 o 
  -3   2  19       98.67      134.64     31.18 o 
  -2   2  19     1811.50     1936.86     76.04 o 
  -1   2  19     1432.36     1439.77     89.80 o 
   0   2  19       94.87      126.04     32.67 o 
   1   2  19     2113.68     2275.84    135.66 o 
   2   2  19     1027.29     1063.38     72.65 o 
   3   2  19      261.18      267.59     32.50 o 
   4   2  19     1083.72     1184.17     78.23 o 
   5   2  19      151.48      150.73     36.09 o 
 -10   3  19      175.88      225.29    102.29 o 
  -9   3  19      595.28      680.69     86.39 o 
  -8   3  19      169.01      133.61     77.63 o 
  -7   3  19      988.06     1096.00     76.37 o 
  -6   3  19     2556.14     2655.64    106.93 o 
  -5   3  19      148.53      111.33     47.11 o 
  -4   3  19     1322.45     1396.94     40.79 o 
  -3   3  19      871.91      880.11     31.56 o 
  -2   3  19      116.35       94.47     32.34 o 
  -1   3  19      599.74      689.28     40.75 o 
   0   3  19     1776.05     1904.52     80.32 o 
   1   3  19      209.84      182.97     34.65 o 
   2   3  19     1137.19     1138.73     46.00 o 
   3   3  19     1321.44     1390.32     88.87 o 
   4   3  19       21.78       50.19     37.21 o 
  -9   4  19        1.03      -21.94     63.40 o 
  -8   4  19      468.83      506.59     61.04 o 
  -7   4  19      234.94      231.51     57.39 o 
  -6   4  19      128.38      166.68     51.36 o 
  -5   4  19     1048.55     1108.49     42.59 o 
  -4   4  19      100.75       99.35     36.39 o 
  -3   4  19      112.16      149.38     36.50 o 
  -2   4  19      360.98      376.78     33.94 o 
  -1   4  19      441.08      446.66     38.62 o 
   0   4  19        4.02        9.36     35.72 o 
   1   4  19     1043.72     1111.10     46.26 o 
   2   4  19      187.82      223.59     41.35 o 
   3   4  19      140.18      164.82     37.21 o 
   4   4  19      379.50      383.60     45.85 o 
  -8   5  19        3.42       25.39     56.35 o 
  -7   5  19        9.46       22.72     57.53 o 
  -6   5  19        0.49        1.74     51.09 o 
  -5   5  19      100.07      140.70     38.39 o 
  -4   5  19      149.00      161.49     33.96 o 
  -3   5  19       53.20       96.08     37.46 o 
  -2   5  19       14.56       30.06     38.93 o 
  -1   5  19       12.19        2.21     35.29 o 
   0   5  19       32.48       37.47     37.67 o 
   1   5  19        0.36        1.02     36.88 o 
   2   5  19       77.84      100.09     39.52 o 
   3   5  19       13.12       14.84     42.80 o 
  -7   6  19       58.35       40.41     58.17 o 
  -6   6  19        1.21      -21.14     55.78 o 
  -5   6  19      101.50      123.94     41.21 o 
  -4   6  19      370.11      412.85     38.38 o 
  -3   6  19       12.41        3.52     39.45 o 
  -2   6  19      501.09      570.44     37.45 o 
  -1   6  19      135.98      159.38     37.18 o 
   0   6  19       24.04       34.04     36.73 o 
   1   6  19       87.56       87.09     38.17 o 
  -4   7  19      265.10      285.13     47.18 o 
  -3   7  19      784.80      861.89     39.96 o 
  -2   7  19       60.74       77.62     45.88 o 
  -6   0  20      672.48      652.36    110.86 o 
  -5   0  20      177.32      218.43     70.39 o 
  -4   0  20     1953.09     1994.04     68.49 o 
  -3   0  20     1012.46      839.39     53.69 o 
  -2   0  20      552.59      632.17     63.81 o 
  -1   0  20     2280.95     2454.78    262.48 o 
   0   0  20      502.27      486.56     48.67 o 
   1   0  20      148.50      165.04     44.79 o 
   2   0  20      698.13      737.86    103.00 o 
   3   0  20      512.85      514.18     57.04 o 
   4   0  20       52.55       44.00     50.22 o 
  -7   1  20        2.20        8.15    104.18 o 
  -6   1  20      413.71      433.27    133.75 o 
  -5   1  20     1088.91     1018.62     51.29 o 
  -4   1  20       64.08       66.01     42.01 o 
  -3   1  20     1075.79     1101.95     54.87 o 
  -2   1  20     1839.40     1826.18     97.18 o 
  -1   1  20       89.21       99.73     36.72 o 
   0   1  20      692.54      744.06     69.51 o 
   1   1  20      774.93      792.34     65.50 o 
   2   1  20        0.91       27.83     33.38 o 
   3   1  20      317.91      347.38     36.10 o 
   4   1  20      719.17      721.50     57.64 o 
  -8   2  20      122.55      136.06    103.47 o 
  -7   2  20       79.52       45.65     86.98 o 
  -6   2  20       46.92       23.66     76.50 o 
  -5   2  20        1.73       12.43     46.15 o 
  -4   2  20      207.29      192.14     40.77 o 
  -3   2  20      298.74      302.84     36.61 o 
  -2   2  20       88.69       97.46     33.90 o 
  -1   2  20      278.88      255.08     36.96 o 
   0   2  20        1.47        3.64     35.03 o 
   1   2  20      132.73      151.51     33.93 o 
   2   2  20      167.49      184.55     35.53 o 
   3   2  20       18.23       47.27     36.93 o 
   4   2  20        1.76       23.39     37.90 o 
  -9   3  20        7.34      -21.73     85.34 o 
  -8   3  20      142.21      142.27     82.83 o 
  -7   3  20       54.14       33.01     79.44 o 
  -6   3  20       70.52       95.96     67.72 o 
  -5   3  20      113.48      150.23     47.57 o 
  -4   3  20        2.13      -15.75     40.41 o 
  -3   3  20       21.09       33.79     33.86 o 
  -2   3  20       63.14       71.31     34.77 o 
  -1   3  20       71.99       78.47     37.57 o 
   0   3  20       44.71       38.48     36.68 o 
   1   3  20      146.76      195.27     37.57 o 
   2   3  20       45.72       61.78     34.60 o 
   3   3  20       95.27       71.17     32.74 o 
  -8   4  20       13.55       18.40     62.45 o 
  -7   4  20      704.67      734.56     62.17 o 
  -6   4  20      388.67      376.28     62.20 o 
  -5   4  20       90.97      122.95     44.16 o 
  -4   4  20      764.72      857.42     40.42 o 
  -3   4  20      348.90      315.07     36.55 o 
  -2   4  20       28.61        4.89     32.72 o 
  -1   4  20      772.02      828.83     39.10 o 
   0   4  20      208.59      203.77     42.16 o 
   1   4  20      160.12      231.15     42.52 o 
   2   4  20      796.26      852.74     38.82 o 
   3   4  20      167.28      132.87     64.09 o 
  -7   5  20       61.04       66.01     57.32 o 
  -6   5  20      513.12      590.76     59.20 o 
  -5   5  20      956.54      998.47     41.87 o 
  -4   5  20       62.75       16.69     37.12 o 
  -3   5  20      864.20     1023.66     44.24 o 
  -2   5  20      950.80      969.57     58.54 o 
  -1   5  20       11.00       18.46     37.57 o 
   0   5  20      773.48      830.85     42.13 o 
   1   5  20      489.55      517.88     41.67 o 
  -5   6  20       88.28       69.84     41.50 o 
  -4   6  20      558.08      587.90     40.51 o 
  -3   6  20      215.20      206.42     38.71 o 
  -2   6  20      165.42      190.18     39.70 o 
  -1   6  20      747.69      813.02     44.89 o 
  -7   1  21      432.52      547.41    115.96 o 
  -6   1  21       35.88       25.31     68.95 o 
  -5   1  21      267.75      243.80     46.63 o 
  -4   1  21      353.07      320.37     40.20 o 
  -3   1  21       41.81       50.62     38.70 o 
  -2   1  21      460.42      477.81     37.82 o 
  -1   1  21      720.08      731.73     57.11 o 
   0   1  21        0.83      -25.77     33.08 o 
   1   1  21      315.78      302.64     34.94 o 
   2   1  21      226.46      210.56     36.15 o 
   3   1  21       31.05       13.41     36.08 o 
  -8   2  21      254.24      230.84    106.97 o 
  -7   2  21      173.90      273.44     99.18 o 
  -6   2  21     1105.04     1252.21     74.73 o 
  -5   2  21      505.24      414.16     45.76 o 
  -4   2  21      462.64      533.89     38.96 o 
  -3   2  21     1236.76     1268.82     66.70 o 
  -2   2  21      189.37      163.16     34.45 o 
  -1   2  21      242.98      266.65     33.29 o 
   0   2  21     1190.34     1358.64     71.38 o 
   1   2  21      239.67      203.53     36.34 o 
   2   2  21      352.34      349.54     53.32 o 
   3   2  21      726.28      776.22     97.39 o 
  -8   3  21      442.87      520.99     91.87 o 
  -7   3  21      661.29      691.39     86.51 o 
  -6   3  21        0.01       16.80     74.05 o 
  -5   3  21     1208.12     1375.03     55.69 o 
  -4   3  21     1011.06     1029.25     43.77 o 
  -3   3  21       13.54       22.59     38.04 o 
  -2   3  21      576.92      614.72     36.19 o 
  -1   3  21      576.09      558.62     37.42 o 
   0   3  21        0.60        9.44     40.33 o 
   1   3  21      930.46     1065.12     39.80 o 
   2   3  21      653.92      671.52     39.99 o 
  -7   4  21       86.24      110.53     77.27 o 
  -6   4  21      397.66      462.74     73.36 o 
  -5   4  21       41.18       53.11     49.09 o 
  -4   4  21      391.51      419.99     45.25 o 
  -3   4  21      215.13      225.49     43.45 o 
  -2   4  21       21.21       14.33     40.44 o 
  -1   4  21       25.71       13.57     36.43 o 
   0   4  21      258.10      290.25     36.42 o 
   1   4  21      178.45      160.63     40.60 o 
  -5   5  21       45.69       39.58     42.05 o 
  -4   5  21       25.08       32.33     39.34 o 
  -3   5  21      117.52      144.55     40.95 o 
  -2   5  21        1.40      -27.89     38.17 o 
  -1   5  21        6.58       18.07     48.68 o 
  -6   0  22      308.88      467.47    110.55 o 
  -5   0  22      484.34      569.60     73.04 o 
  -4   0  22      228.36      186.84     61.54 o 
  -3   0  22      384.01      500.39     59.02 o 
  -2   0  22     1943.13     2023.61    150.64 o 
  -1   0  22       39.84       13.57     56.69 o 
   0   0  22      517.18      674.46     84.31 o 
   1   0  22      649.62      732.94     72.70 o 
   2   0  22       35.16       16.20     54.77 o 
  -7   1  22      427.25      516.28    111.43 o 
  -6   1  22      222.71      224.39     79.53 o 
  -5   1  22        0.71       -4.38     49.93 o 
  -4   1  22      398.31      429.83     43.64 o 
  -3   1  22      845.87      894.73     46.97 o 
  -2   1  22       60.70       51.33     41.44 o 
  -1   1  22      856.07      911.39     44.81 o 
   0   1  22      342.92      363.98     35.46 o 
   1   1  22       80.92       80.80     36.00 o 
   2   1  22      358.46      462.26     64.07 o 
  -7   2  22        6.83        1.34     93.33 o 
  -6   2  22       62.27       85.55     69.22 o 
  -5   2  22       68.37       59.74     50.09 o 
  -4   2  22       83.90       61.58     42.47 o 
  -3   2  22       31.32       37.24     40.36 o 
  -2   2  22      190.44      215.58     39.14 o 
  -1   2  22        4.39        5.58     37.88 o 
   0   2  22      136.51      134.18     40.22 o 
   1   2  22       22.04       10.26     40.54 o 
  -7   3  22       38.89       36.18     94.32 o 
  -6   3  22      113.80      127.62     74.87 o 
  -5   3  22        0.22      -12.08     49.71 o 
  -4   3  22       50.46       67.22     40.55 o 
  -3   3  22        7.17       18.64     40.94 o 
  -2   3  22        0.66        1.62     38.25 o 
  -1   3  22        4.19        3.25     34.90 o 
   0   3  22      130.43      155.19     40.44 o 
  -5   4  22      518.46      560.58     56.93 o 
  -4   4  22      127.51      126.71     46.03 o 
  -3   4  22      159.39      158.10     40.61 o 
  -2   4  22      292.71      335.50     41.62 o 
  -1   4  22       61.20       25.05     46.73 o 
  -6   1  23      178.22      222.90     89.28 o 
  -5   1  23      129.03      147.76     46.46 o 
  -4   1  23       27.55       35.99     42.24 o 
  -3   1  23      271.30      266.57     39.05 o 
  -2   1  23       79.05       81.11     36.41 o 
  -1   1  23       41.19       39.83     37.64 o 
   0   1  23      191.32      195.01     46.00 o 
  -6   2  23       69.16       67.48    132.83 o 
  -5   2  23      451.63      531.84     55.03 o 
  -4   2  23      653.94      638.04     43.61 o 
  -3   2  23        6.93        7.58     37.75 o 
  -2   2  23      329.83      428.06     44.39 o 
  -1   2  23      507.68      558.97     43.56 o 
  -4   3  23      115.09      108.09     78.92 o 
  -3   3  23      544.73      643.14    111.81 o 
                                                 
